# Supplementary material for: A novel host restriction factor MRPS6 mediates the inhibition of PDCoV infection in HIEC-6 cells
Source: Front Immunol. 2024 Jun 11;15:1381026. doi: 10.3389/fimmu.2024.1381026 (PMC11196785; doi:10.3389/fimmu.2024.1381026)
Supplement: Supplementary file 1 [file Table_1.xlsx]

## Sheet: Sheet1
Supplementary Table 1 The Differentially Expressed Genes in HIEC-6 postinfection with PDCoV
GeneID	Gene Description	Gene symbol	log2 fold change						average value of log2 fold change			Gene up and down	GO_Description	KEGG_Description	IPR_Term
Protein	Description	Gene	pro_HI_PD_48h_1	pro_HI_PD_48h_2	pro_HI_PD_48h_3	pro_HI_48h_1	pro_HI_48h_2	pro_HI_48h_3	pro_HI_PD_48h.vs.pro_HI_48h FC	pro_HI_PD_48h.vs.pro_HI_48h Pvalue	pro_HI_PD_48h.vs.pro_HI_48h log2FC	pro_HI_PD_48h.vs.pro_HI_48h UP.DOWN	GO_Description	KEGG_Description	IPR_Term
ENSP00000002165.5	alpha-L-fucosidase 2 [Source_HGNC Symbol_Acc_HGNC_4008]	FUCA2	200.36	201.488	205.818	93.1705	94.8202	131.927	1.89944	0.0156761	0.925576	up	Molecular Function:alpha-L-fucosidase activity (GO:0004560),Biological Process:carbohydrate metabolic process (GO:0005975)	alpha-L-fucosidase	IPR000933 [Glycoside hydrolase, family 29] ; IPR031919[Alpha-L-fucosidase, C-terminal]
ENSP00000054666.6	vesicle associated membrane protein 3 [Source_HGNC Symbol_Acc_HGNC_12644]	VAMP3	2882.39	3338.42	2224.25	1628.6	1432.62	1825.13	1.72829	0.0257765	0.789349	up	Cellular Component:integral component of membrane (GO:0016021),Biological Process:vesicle-mediated transport (GO:0016192)	vesicle-associated membrane protein 3	IPR001388 [Synaptobrevin]
ENSP00000216080.5	lipase maturation factor 2 [Source_HGNC Symbol_Acc_HGNC_25096]	LMF2	1288.79	1215.86	982.956	865.992	680.57	766.599	1.50773	0.0213818	0.592375	up	--	--	IPR009613 [Lipase maturation factor]
ENSP00000216780.4	phosphoenolpyruvate carboxykinase 2, mitochondrial [Source_HGNC Symbol_Acc_HGNC_8725]	PCK2	802.596	997.015	817.269	555.617	524.615	612.636	1.54583	0.010374	0.628379	up	Molecular Function:phosphoenolpyruvate carboxykinase activity (GO:0004611),Molecular Function:GTP binding (GO:0005525),Biological Process:gluconeogenesis (GO:0006094)	phosphoenolpyruvate carboxykinase (GTP)	IPR008209 [Phosphoenolpyruvate carboxykinase, GTP-utilising]
ENSP00000221086.3	myotubularin related protein 9 [Source_HGNC Symbol_Acc_HGNC_14596]	MTMR9	126.445	127.919	109.582	82.4808	59.7681	0	1.70567	0.0215834	0.77034	up	--	myotubularin-related protein 9	IPR010569 [Myotubularin-like phosphatase domain]
ENSP00000222693.4	caveolin 2 [Source_HGNC Symbol_Acc_HGNC_1528]	CAV2	946.727	834.36	1209.05	624.817	576.551	199.489	2.13451	0.0384674	1.0939	up	Biological Process:caveola assembly (GO:0070836)	caveolin 2	IPR001612 [Caveolin]
ENSP00000225805.4	chromosome 17 open reading frame 75 [Source_HGNC Symbol_Acc_HGNC_30173]	C17orf75	263.375	331.82	303.708	214.54	183.907	51.1822	1.99921	0.0499636	0.999428	up	--	--	IPR028280 [Protein Njmu-R1]
ENSP00000227638.3	pannexin 1 [Source_HGNC Symbol_Acc_HGNC_8599]	PANX1	128.911	205.379	208.23	61.7634	60.4793	0	2.95871	0.0439238	1.56497	up	Cellular Component:gap junction (GO:0005921)	pannexin 1	IPR000990 [Innexin]
ENSP00000230895.6	death associated protein [Source_HGNC Symbol_Acc_HGNC_2672]	DAP	6870.96	7227.49	6265.72	2871.71	3320.35	4340.53	1.93344	0.00317981	0.951171	up	--	--	IPR024130 [DAP1/DAPL1]
ENSP00000244534.5	histone cluster 1 H1 family member d [Source_HGNC Symbol_Acc_HGNC_4717]	HIST1H1D	31297.4	37513.5	31297	26180.2	24116.6	16418.2	1.50053	0.0371709	0.585471	up	Cellular Component:nucleosome (GO:0000786),Molecular Function:DNA binding (GO:0003677),Cellular Component:nucleus (GO:0005634),Biological Process:nucleosome assembly (GO:0006334)	histone H1/5	IPR005818 [Linker histone H1/H5, domain H15]
ENSP00000246792.2	RAS related [Source_HGNC Symbol_Acc_HGNC_10447]	RRAS	1045.8	1004.63	1118.06	858.441	744.602	465.997	1.53138	0.0390099	0.614833	up	Molecular Function:GTP binding (GO:0005525),Biological Process:small GTPase mediated signal transduction (GO:0007264)	Ras-related protein R-Ras	IPR001806 [Small GTPase superfamily]
ENSP00000252136.7	tRNA methyltransferase 2 homolog A [Source_HGNC Symbol_Acc_HGNC_24974]	TRMT2A	432.505	456.667	533.458	241.018	172.092	99.125	2.7773	0.00401251	1.47368	up	Biological Process:RNA processing (GO:0006396),Molecular Function:RNA methyltransferase activity (GO:0008173)	tRNA (uracil-5-)-methyltransferase	IPR010280 [(Uracil-5)-methyltransferase family]
ENSP00000252595.6	solute carrier family 27 member 1 [Source_HGNC Symbol_Acc_HGNC_10995]	SLC27A1	166.833	125.252	180.323	115.137	78.1518	80.8724	1.7231	0.0317089	0.785007	up	Molecular Function:catalytic activity (GO:0003824),Biological Process:metabolic process (GO:0008152)	solute carrier family 27 (fatty acid transporter), member 1/4	IPR000873 [AMP-dependent synthetase/ligase] ; IPR025110[AMP-binding enzyme C-terminal domain]
ENSP00000254101.3	protein kinase AMP-activated non-catalytic subunit beta 2 [Source_HGNC Symbol_Acc_HGNC_9379]	PRKAB2	73.599	63.3934	0	43.6367	35.1514	0	1.73875	0.048264	0.798048	up	Molecular Function:protein binding (GO:0005515)	5'-AMP-activated protein kinase, regulatory beta subunit	IPR006828 [Association with the SNF1 complex (ASC) domain] ; IPR032640[AMP-activated protein kinase, glycogen-binding domain]
ENSP00000258449.1	transforming growth factor beta receptor associated protein 1 [Source_HGNC Symbol_Acc_HGNC_16836]	TGFBRAP1	74.8806	98.7141	98.3403	54.0657	58.904	58.0059	1.59049	0.0137485	0.669471	up	Biological Process:intracellular protein transport (GO:0006886),Biological Process:vesicle-mediated transport (GO:0016192)	vacuolar protein sorting-associated protein 3	IPR000547 [Clathrin, heavy chain/VPS, 7-fold repeat] ; IPR001180[Citron homology (CNH) domain] ; IPR019452[Vacuolar sorting protein 39/Transforming growth factor beta receptor-associated domain 1] ; IPR019453[Vacuolar sorting protein 39/Transforming growth factor beta receptor-associated domain 2]
ENSP00000259006.3	LIM domain containing 2 [Source_HGNC Symbol_Acc_HGNC_28142]	LIMD2	72.8714	81.2586	70.9357	53.1797	49.6206	34.937	1.63402	0.0105394	0.708427	up	Molecular Function:zinc ion binding (GO:0008270)	--	IPR001781 [Zinc finger, LIM-type]
ENSP00000259699.6	homeostatic iron regulator [Source_HGNC Symbol_Acc_HGNC_4886]	HFE	106.74	94.1536	99.5858	72.6024	44.3609	73.0844	1.58107	0.0223713	0.660905	up	--	--	IPR003597 [Immunoglobulin C1-set] ; IPR011161[MHC class I-like antigen recognition-like]
ENSP00000261336.2	PZP, alpha-2-macroglobulin like [Source_HGNC Symbol_Acc_HGNC_9750]	PZP	152.99	140.545	131.916	0	0	0	Inf	0	Inf	up	Molecular Function:endopeptidase inhibitor activity (GO:0004866),Cellular Component:extracellular region (GO:0005576),Cellular Component:extracellular space (GO:0005615)	--	IPR001599 [Alpha-2-macroglobulin] ; IPR002890[Alpha-2-macroglobulin, N-terminal] ; IPR009048[Alpha-macroglobulin, receptor-binding] ; IPR011625[Alpha-2-macroglobulin, N-terminal 2] ; IPR011626[Alpha-macroglobulin complement component] ; IPR019565[Alpha-2-macroglobulin, thiol-ester bond-forming]
ENSP00000261817.2	proteasome 26S subunit, non-ATPase 9 [Source_HGNC Symbol_Acc_HGNC_9567]	PSMD9	1369	1461.71	1296.88	740.095	640.604	636.818	2.04588	0.000273834	1.03272	up	Molecular Function:protein binding (GO:0005515)	26S proteasome non-ATPase regulatory subunit 9	IPR001478 [PDZ domain]
ENSP00000262238.4	YY1 transcription factor [Source_HGNC Symbol_Acc_HGNC_12856]	YY1	222.143	168.589	184.832	108.493	121.888	35.5233	2.16456	0.0296081	1.11407	up	Molecular Function:metal ion binding (GO:0046872)	transcription factor YY	IPR007087 [Zinc finger, C2H2]
ENSP00000263368.3	biliverdin reductase B [Source_HGNC Symbol_Acc_HGNC_1063]	BLVRB	2275.43	2038.57	2021.53	1545.49	919.784	1716.69	1.51496	0.0484358	0.599284	up	--	--	IPR016040 [NAD(P)-binding domain]
ENSP00000268099.9	secretory carrier membrane protein 2 [Source_HGNC Symbol_Acc_HGNC_10564]	SCAMP2	469.557	515.041	336.309	147.068	211.119	281.879	2.0637	0.0266685	1.04524	up	Biological Process:protein transport (GO:0015031),Cellular Component:integral component of membrane (GO:0016021)	secretory carrier-associated membrane protein	IPR007273 [SCAMP]
ENSP00000269214.4	establishment of sister chromatid cohesion N-acetyltransferase 1 [Source_HGNC Symbol_Acc_HGNC_24645]	ESCO1	439.688	444.504	391.19	201.301	124.127	0	2.61273	0.00541491	1.38556	up	--	N-acetyltransferase	IPR028005 [N-acetyltransferase ESCO, zinc-finger] ; IPR028009[N-acetyltransferase ESCO, acetyl-transferase domain]
ENSP00000272233.4	ras homolog family member B [Source_HGNC Symbol_Acc_HGNC_668]	RHOB	349.457	357.313	351.191	252.312	242.808	169.99	1.59065	0.0362755	0.66962	up	Molecular Function:GTP binding (GO:0005525),Biological Process:small GTPase mediated signal transduction (GO:0007264)	Ras homolog gene family, member B	IPR001806 [Small GTPase superfamily]
ENSP00000272427.6	exocyst complex component 6B [Source_HGNC Symbol_Acc_HGNC_17085]	EXOC6B	149.276	186.738	200.905	90.3804	112.441	136.403	1.58279	0.0316898	0.662466	up	Cellular Component:exocyst (GO:0000145),Biological Process:vesicle docking involved in exocytosis (GO:0006904)	exocyst complex component 6	IPR007225 [Exocyst complex component EXOC6/Sec15]
ENSP00000273062.2	CTD small phosphatase 1 [Source_HGNC Symbol_Acc_HGNC_21614]	CTDSP1	233.655	238.938	262.922	132.994	160.639	189.675	1.52184	0.0108152	0.605813	up	--	carboxy-terminal domain RNA polymerase II polypeptide A small phosphatase	IPR004274 [FCP1 homology domain]
ENSP00000273986.4	CDGSH iron sulfur domain 2 [Source_HGNC Symbol_Acc_HGNC_24212]	CISD2	887.85	1020.86	958.009	561.263	813.235	393.631	1.62133	0.0457324	0.697179	up	Cellular Component:intracellular membrane-bounded organelle (GO:0043231)	--	IPR018967 [Iron sulphur-containing domain, CDGSH-type] ; IPR019610[Iron sulphur domain-containing, mitoNEET, N-terminal]
ENSP00000276569.3	armadillo repeat containing 1 [Source_HGNC Symbol_Acc_HGNC_17684]	ARMC1	743.371	725.761	580.961	379.545	528.259	291.908	1.70882	0.0301087	0.773002	up	Molecular Function:protein binding (GO:0005515)	armadillo repeat-containing protein 1	IPR000225 [Armadillo]
ENSP00000277480.2	lipocalin 2 [Source_HGNC Symbol_Acc_HGNC_6526]	LCN2	805.359	965.928	835.935	437.103	395.367	425.896	2.07191	0.000898453	1.05096	up	--	lipocalin 2	IPR000566 [Lipocalin/cytosolic fatty-acid binding domain]
ENSP00000277982.5	sorbin and SH3 domain containing 1 [Source_HGNC Symbol_Acc_HGNC_14565]	SORBS1	150.222	171.219	129.503	82.5687	111.934	102.46	1.51852	0.0257859	0.602669	up	Molecular Function:protein binding (GO:0005515)	sorbin and SH3 domain containing 1	IPR001452 [SH3 domain] ; IPR003127[SoHo domain] ; IPR011511[Variant SH3 domain]
ENSP00000281701.6	nuclear VCP-like [Source_HGNC Symbol_Acc_HGNC_8070]	NVL	165.784	142.403	122.022	75.1394	62.4877	87.971	1.90697	0.00956999	0.93128	up	Molecular Function:ATP binding (GO:0005524)	ribosome biogenesis ATPase	IPR003959 [ATPase, AAA-type, core] ; IPR031996[NVL2, nucleolin binding domain]
ENSP00000285021.7	XPC complex subunit, DNA damage recognition and repair factor [Source_HGNC Symbol_Acc_HGNC_12816]	XPC	177.372	0	179.624	96.6471	102.949	88.768	1.85701	0.000598973	0.892982	up	Molecular Function:DNA binding (GO:0003677)	xeroderma pigmentosum group C-complementing protein	IPR018325 [Rad4/PNGase transglutaminase-like fold] ; IPR018326[Rad4 beta-hairpin domain 1] ; IPR018327[Rad4 beta-hairpin domain 2] ; IPR018328[Rad4 beta-hairpin domain 3]
ENSP00000291547.4	PBX/knotted 1 homeobox 1 [Source_HGNC Symbol_Acc_HGNC_9022]	PKNOX1	104.063	90.6448	83.841	49.2333	58.63	0	1.72162	0.0191319	0.783763	up	Molecular Function:DNA binding (GO:0003677)	--	IPR008422 [Homeobox KN domain] ; IPR032453[Homeobox protein PKNOX/Meis, N-terminal]
ENSP00000296161.4	deltex E3 ubiquitin ligase 3L [Source_HGNC Symbol_Acc_HGNC_30323]	DTX3L	245.315	284.837	242.532	207.581	142.769	145.199	1.55925	0.0215516	0.640851	up	--	deltex	--
ENSP00000297562.4	adaptor related protein complex 5 subunit zeta 1 [Source_HGNC Symbol_Acc_HGNC_22197]	AP5Z1	133.872	133.487	97.0866	74.5447	75.1416	82.8881	1.56701	0.0244678	0.648013	up	Cellular Component:AP-5 adaptor complex (GO:0044599)	AP-5 complex subunit zeta-1	IPR028222 [AP-5 complex subunit zeta-1]
ENSP00000299977.3	schlafen family member 5 [Source_HGNC Symbol_Acc_HGNC_28286]	SLFN5	348.983	405.772	296.585	236.823	241.872	166.659	1.62909	0.0272496	0.704068	up	Molecular Function:ATP binding (GO:0005524)	--	IPR007421 [Schlafen, AAA domain] ; IPR018647[Domain of unknown function DUF2075]
ENSP00000301653.3	keratin 16 [Source_HGNC Symbol_Acc_HGNC_6423]	KRT16	208.678	201.667	252.373	158.524	130.658	149.716	1.50996	0.01397	0.594508	up	Molecular Function:structural molecule activity (GO:0005198),Cellular Component:intermediate filament (GO:0005882)	type I keratin, acidic	IPR001664 [Intermediate filament protein]
ENSP00000305069.4	transmembrane protein 192 [Source_HGNC Symbol_Acc_HGNC_26775]	TMEM192	268.215	332.071	377.804	186.664	177.079	214.035	1.69285	0.0166073	0.759453	up	--	--	IPR029399 [TMEM192 family]
ENSP00000307265.3	interferon regulatory factor 2 binding protein 1 [Source_HGNC Symbol_Acc_HGNC_21728]	IRF2BP1	1710.19	1787.05	1121.74	877.296	601.551	933.16	1.915	0.0346299	0.937341	up	Molecular Function:metal ion binding (GO:0046872)		IPR018957 [Zinc finger, C3HC4 RING-type] ; IPR022750[Interferon regulatory factor 2-binding protein 1 & 2, zinc finger]
ENSP00000308332.2	UTP23, small subunit processome component [Source_HGNC Symbol_Acc_HGNC_28224]	UTP23	365.16	414.865	319.058	207.487	219.501	0	1.71602	0.0239139	0.77907	up	Cellular Component:small-subunit processome (GO:0032040)	U3 small nucleolar RNA-associated protein 23	IPR006984 [rRNA-processing protein Fcf1/Utp23]
ENSP00000312741.5	calcium/calmodulin dependent protein kinase kinase 2 [Source_HGNC Symbol_Acc_HGNC_1470]	CAMKK2	27.7075	53.1807	40.1732	0	0	0	Inf	0	Inf	up	Molecular Function:protein kinase activity (GO:0004672),Molecular Function:ATP binding (GO:0005524),Biological Process:protein phosphorylation (GO:0006468)	calcium/calmodulin-dependent protein kinase kinase 2	IPR000719 [Protein kinase domain]
ENSP00000318185.4	leucine rich repeat containing 42 [Source_HGNC Symbol_Acc_HGNC_28792]	LRRC42	83.2895	104.646	91.0017	51.4273	44.0301	0	1.94807	0.0130307	0.962046	up	Molecular Function:protein binding (GO:0005515)	--	IPR001611 [Leucine-rich repeat]
ENSP00000322469.3	chromosome 3 open reading frame 38 [Source_HGNC Symbol_Acc_HGNC_28384]	C3orf38	0	89.8141	100.883	48.3955	58.5069	0	1.78385	0.0305518	0.834992	up	--	--	IPR026698 [Uncharacterised protein C3orf38 (DUF4518)]
ENSP00000323929.7	alpha-2-macroglobulin [Source_HGNC Symbol_Acc_HGNC_7]	A2M	752.146	1307.61	758.452	243.248	258.378	349.987	3.30926	0.0248174	1.72651	up	Molecular Function:endopeptidase inhibitor activity (GO:0004866),Cellular Component:extracellular region (GO:0005576),Cellular Component:extracellular space (GO:0005615)	alpha-2-macroglobulin	IPR001599 [Alpha-2-macroglobulin] ; IPR002890[Alpha-2-macroglobulin, N-terminal] ; IPR009048[Alpha-macroglobulin, receptor-binding] ; IPR011625[Alpha-2-macroglobulin, N-terminal 2] ; IPR011626[Alpha-macroglobulin complement component] ; IPR019565[Alpha-2-macroglobulin, thiol-ester bond-forming]
ENSP00000324318.5	trafficking protein particle complex 12 [Source_HGNC Symbol_Acc_HGNC_24284]	TRAPPC12	122.729	169.752	112.652	29.9623	93.1093	9.73105	3.05064	0.0415279	1.60911	up	--	trafficking protein particle complex subunit 12	--
ENSP00000325518.10	thiosulfate sulfurtransferase like domain containing 1 [Source_HGNC Symbol_Acc_HGNC_35410]	TSTD1	162.105	197.384	138.134	107.284	83.6536	122.041	1.58996	0.0399667	0.668993	up	--	--	IPR001763 [Rhodanese-like domain]
ENSP00000326921.5	zinc finger FYVE-type containing 1 [Source_HGNC Symbol_Acc_HGNC_13180]	ZFYVE1	287.455	221.079	252.418	191.568	133.572	143.4	1.62409	0.0205768	0.699632	up	Molecular Function:metal ion binding (GO:0046872)	zinc finger FYVE domain-containing protein 1	IPR000306 [FYVE zinc finger]
ENSP00000329360.8	coiled-coil domain containing 137 [Source_HGNC Symbol_Acc_HGNC_33451]	CCDC137	0	710.047	847.948	0	78.898	157.169	6.59979	0.0140848	2.72242	up	--	--	--
ENSP00000332326.1	TNF alpha induced protein 2 [Source_HGNC Symbol_Acc_HGNC_11895]	TNFAIP2	626.771	725.504	797.672	586.182	391.051	313.755	1.66535	0.0393924	0.735826	up	Cellular Component:exocyst (GO:0000145),Biological Process:exocytosis (GO:0006887)	tumor necrosis factor alpha-induced protein 2	IPR010326 [Exocyst complex component EXOC3/Sec6]
ENSP00000332756.3	ATPase phospholipid transporting 11C [Source_HGNC Symbol_Acc_HGNC_13554]	ATP11C	170.146	116	125.121	67.5048	85.6329	65.5937	1.88024	0.0231126	0.910914	up	Molecular Function:nucleotide binding (GO:0000166),Molecular Function:metal ion binding (GO:0046872)	phospholipid-translocating ATPase	IPR008250 [P-type ATPase, A domain] ; IPR032630[P-type ATPase, C-terminal] ; IPR032631[P-type ATPase, N-terminal]
ENSP00000332887.6	ubiquinol-cytochrome c reductase, complex III subunit X [Source_HGNC Symbol_Acc_HGNC_30863]	UQCR10	276.657	287.671	248.32	196.782	148.486	196.299	1.50055	0.0103985	0.585491	up	Cellular Component:mitochondrial inner membrane (GO:0005743),Cellular Component:mitochondrial respiratory chain complex III (GO:0005750)	ubiquinol-cytochrome c reductase subunit 9	IPR008027 [Cytochrome b-c1 complex subunit 9]
ENSP00000333401.3	mitochondrial ribosomal protein L40 [Source_HGNC Symbol_Acc_HGNC_14491]	MRPL40	643.533	623.199	865.835	464.171	361.291	324.376	1.85467	0.0206215	0.89116	up	--	large subunit ribosomal protein L40	IPR019192 [Ribosomal protein L28/L40, mitochondrial]
ENSP00000334319.8	piccolo presynaptic cytomatrix protein [Source_HGNC Symbol_Acc_HGNC_13406]	PCLO	2517.76	2242.65	1905.78	582.123	347.009	1158.37	3.19338	0.00696194	1.67508	up	Molecular Function:protein binding (GO:0005515),Cellular Component:synapse (GO:0045202),Molecular Function:metal ion binding (GO:0046872)	protein piccolo	IPR000008 [C2 domain] ; IPR001478[PDZ domain] ; IPR008899[Zinc finger, piccolo-type]
ENSP00000335044.6	AT-rich interaction domain 2 [Source_HGNC Symbol_Acc_HGNC_18037]	ARID2	708.486	392.744	623.012	314.264	223.05	319.967	2.01129	0.0437679	1.00812	up	Molecular Function:DNA binding (GO:0003677)	AT-rich interactive domain-containing protein 2	IPR001606 [ARID DNA-binding domain] ; IPR003150[DNA-binding RFX-type winged-helix domain]
ENSP00000337446.5	StAR related lipid transfer domain containing 3 [Source_HGNC Symbol_Acc_HGNC_17579]	STARD3	97.7148	126.627	94.5164	62.9197	65.3203	53.8118	1.75147	0.0134397	0.808568	up	Molecular Function:lipid binding (GO:0008289)	StAR-related lipid transfer protein 3	IPR002913 [START domain] ; IPR019498[MENTAL domain]
ENSP00000341874.3	RIO kinase 3 [Source_HGNC Symbol_Acc_HGNC_11451]	RIOK3	271.759	374.815	277.464	188.388	202.32	163.591	1.66704	0.0251084	0.737287	up	--	RIO kinase 3	--
ENSP00000344831.5	solute carrier family 25 member 40 [Source_HGNC Symbol_Acc_HGNC_29680]	SLC25A40	231.841	268.879	239.219	163.192	142.668	144.664	1.6424	0.00179554	0.715804	up	--	solute carrier family 25, member 39/40	IPR018108 [Mitochondrial substrate/solute carrier]
ENSP00000346874.3	fatty acyl-CoA reductase 1 [Source_HGNC Symbol_Acc_HGNC_26222]	FAR1	316.249	280.603	308.616	164.646	194.499	205.743	1.60291	0.00226714	0.680698	up	--	alcohol-forming fatty acyl-CoA reductase	IPR013120 [Male sterility, NAD-binding] ; IPR033640[Fatty acyl-CoA reductase, C-terminal]
ENSP00000350310.5	ATPase plasma membrane Ca2+ transporting 4 [Source_HGNC Symbol_Acc_HGNC_817]	ATP2B4	312.517	259.44	250.538	183.442	208.218	114.322	1.62554	0.0364737	0.700919	up	Molecular Function:nucleotide binding (GO:0000166),Molecular Function:calcium-transporting ATPase activity (GO:0005388),Molecular Function:metal ion binding (GO:0046872)	Ca2+ transporting ATPase, plasma membrane	IPR004014 [Cation-transporting P-type ATPase, N-terminal] ; IPR006068[Cation-transporting P-type ATPase, C-terminal] ; IPR008250[P-type ATPase, A domain] ; IPR022141[Plasma membrane calcium transporting P-type ATPase, C-terminal]
ENSP00000354410.2	phosphatidylinositol-4,5-bisphosphate 3-kinase catalytic subunit delta [Source_HGNC Symbol_Acc_HGNC_8977]	PIK3CD	255.651	280.234	262.262	156.921	117.96	36.7972	2.5608	0.010929	1.35659	up	Molecular Function:kinase activity (GO:0016301)	phosphatidylinositol-4,5-bisphosphate 3-kinase catalytic subunit alpha/beta/delta	IPR000341 [Phosphatidylinositol 3-kinase Ras-binding (PI3K RBD) domain] ; IPR000403[Phosphatidylinositol 3-/4-kinase, catalytic domain] ; IPR001263[Phosphoinositide 3-kinase, accessory (PIK) domain] ; IPR002420[Phosphatidylinositol 3-kinase, C2 domain] ; IPR003113[Phosphatidylinositol 3-kinase adaptor-binding (PI3K ABD) domain]
ENSP00000354665.2	mitochondrially encoded NADH_ubiquinone oxidoreductase core subunit 6 [Source_HGNC Symbol_Acc_HGNC_7462]	MT-ND6	243.278	239.66	245.357	126.907	128.421	166.951	1.72467	0.0149362	0.786324	up	Molecular Function:NADH dehydrogenase (ubiquinone) activity (GO:0008137),Biological Process:oxidation-reduction process (GO:0055114)	NADH-ubiquinone oxidoreductase chain 6	IPR001457 [NADH:ubiquinone/plastoquinone oxidoreductase, chain 6]
ENSP00000354883.4	ubiquitin like 7 [Source_HGNC Symbol_Acc_HGNC_28221]	UBL7	134.681	132.8	106.374	73.0977	74.0677	81.7081	1.63346	0.00713959	0.707929	up	Molecular Function:protein binding (GO:0005515)	--	IPR000626 [Ubiquitin domain] ; IPR015940[Ubiquitin-associated domain]
ENSP00000356001.4	mitochondrial ribosomal protein L18 [Source_HGNC Symbol_Acc_HGNC_14477]	MRPL18	770.204	637.862	861.329	582.754	514.44	352.836	1.56507	0.0440146	0.646225	up	Molecular Function:structural constituent of ribosome (GO:0003735),Cellular Component:intracellular (GO:0005622),Cellular Component:ribosome (GO:0005840),Biological Process:translation (GO:0006412)	large subunit ribosomal protein L18	IPR005484 [Ribosomal protein L18]
ENSP00000357330.3	ASH1 like histone lysine methyltransferase [Source_HGNC Symbol_Acc_HGNC_19088]	ASH1L	1593.6	2110.52	1516.55	963.561	778.899	1272.31	1.7317	0.0354757	0.792188	up	Molecular Function:chromatin binding (GO:0003682),Molecular Function:protein binding (GO:0005515)	histone-lysine N-methyltransferase ASH1L	IPR001025 [Bromo adjacent homology (BAH) domain] ; IPR001214[SET domain] ; IPR001487[Bromodomain]
ENSP00000357981.3	cathepsin S [Source_HGNC Symbol_Acc_HGNC_2545]	CTSS	266.244	282.824	266.999	69.3104	86.7899	0	3.48522	0.000260596	1.80125	up	Biological Process:proteolysis (GO:0006508),Molecular Function:cysteine-type peptidase activity (GO:0008234)	cathepsin S	IPR000668 [Peptidase C1A, papain C-terminal] ; IPR013201[Cathepsin propeptide inhibitor domain (I29)]
ENSP00000361042.3	SURF1, cytochrome c oxidase assembly factor [Source_HGNC Symbol_Acc_HGNC_11474]	SURF1	210.652	217.345	309.47	160.943	136.411	159.669	1.61363	0.0466564	0.690314	up	Cellular Component:membrane (GO:0016020)	surfeit locus 1 family protein	IPR002994 [Surfeit locus 1/Shy1]
ENSP00000361206.3	mitochondrial ribosomal protein S18A [Source_HGNC Symbol_Acc_HGNC_14515]	MRPS18A	446.354	348.815	413.892	275.831	294.155	199.771	1.57071	0.0228191	0.651413	up	Molecular Function:structural constituent of ribosome (GO:0003735),Cellular Component:intracellular (GO:0005622),Cellular Component:ribosome (GO:0005840),Biological Process:translation (GO:0006412)	small subunit ribosomal protein S18	IPR001648 [Ribosomal protein S18]
ENSP00000361359.3	CD40 molecule [Source_HGNC Symbol_Acc_HGNC_11919]	CD40	1512.19	1969.59	1548.13	1292.54	1171.49	856.069	1.51499	0.0438916	0.599307	up	Molecular Function:protein binding (GO:0005515)	tumor necrosis factor receptor superfamily member 5	IPR001368 [TNFR/NGFR cysteine-rich region]
ENSP00000362995.4	sphingomyelin phosphodiesterase acid like 3B [Source_HGNC Symbol_Acc_HGNC_21416]	SMPDL3B	178.142	149.627	177.615	99.7695	60.4089	101.392	1.93212	0.00769385	0.950181	up	Molecular Function:hydrolase activity (GO:0016787)	sphingomyelin phosphodiesterase acid-like 3	IPR004843 [Calcineurin-like phosphoesterase domain, ApaH type]
ENSP00000363603.3	alpha-L-fucosidase 1 [Source_HGNC Symbol_Acc_HGNC_4006]	FUCA1	186.839	164.018	126.055	86.9677	73.6667	75.7907	2.01718	0.0116524	1.01234	up	Molecular Function:alpha-L-fucosidase activity (GO:0004560),Biological Process:carbohydrate metabolic process (GO:0005975)	alpha-L-fucosidase	IPR000933 [Glycoside hydrolase, family 29] ; IPR031919[Alpha-L-fucosidase, C-terminal]
ENSP00000364943.2	dimethylarginine dimethylaminohydrolase 2 [Source_HGNC Symbol_Acc_HGNC_2716]	DDAH2	858.315	899.455	788.243	287.115	236.568	386.469	2.79735	0.000569056	1.48406	up	--	dimethylargininase	--
ENSP00000367629.4	Rho guanine nucleotide exchange factor 16 [Source_HGNC Symbol_Acc_HGNC_15515]	ARHGEF16	337.527	436.84	524.704	169.012	206.047	238.28	2.11803	0.0166109	1.08272	up	Molecular Function:Rho guanyl-nucleotide exchange factor activity (GO:0005089),Molecular Function:protein binding (GO:0005515),Biological Process:regulation of Rho protein signal transduction (GO:0035023)	Rho guanine nucleotide exchange factor 16	IPR000219 [Dbl homology (DH) domain] ; IPR001452[SH3 domain] ; IPR001849[Pleckstrin homology domain]
ENSP00000368959.4	receptor accessory protein 5 [Source_HGNC Symbol_Acc_HGNC_30077]	REEP5	1572.29	1102.2	1143.84	925.956	783.384	638.829	1.62609	0.0461131	0.701407	up	--	receptor expression-enhancing protein 5/6	IPR004345 [TB2/DP1/HVA22-related protein]
ENSP00000369217.4	ariadne RBR E3 ubiquitin protein ligase 1 [Source_HGNC Symbol_Acc_HGNC_689]	ARIH1	191.853	318.242	214.939	100.258	112.523	156.01	1.96598	0.0487118	0.975246	up	--	ariadne-1	IPR002867 [IBR domain]
ENSP00000369784.3	tubulin alpha like 3 [Source_HGNC Symbol_Acc_HGNC_23534]	TUBAL3	348.589	365.569	422.731	281.466	240.768	147.32	1.69798	0.0268836	0.763818	up	Molecular Function:GTPase activity (GO:0003924)	tubulin alpha	IPR003008 [Tubulin/FtsZ, GTPase domain] ; IPR018316[Tubulin/FtsZ, 2-layer sandwich domain]
ENSP00000371897.1	Rho GTPase activating protein 5 [Source_HGNC Symbol_Acc_HGNC_675]	ARHGAP5	137.452	147.112	158.47	88.6387	69.7106	94.446	1.75254	0.00274984	0.809446	up	Molecular Function:GTP binding (GO:0005525),Biological Process:signal transduction (GO:0007165),Biological Process:small GTPase mediated signal transduction (GO:0007264)	Rho GTPase-activating protein 5	IPR000198 [Rho GTPase-activating protein domain] ; IPR001806[Small GTPase superfamily] ; IPR002713[FF domain] ; IPR032835[Rho GTPase-activating protein, FF domain]
ENSP00000372224.3	HGF activator [Source_HGNC Symbol_Acc_HGNC_4894]	HGFAC	294.501	277.345	208.148	140.12	89.5986	121.944	2.21802	0.00916959	1.14927	up	Molecular Function:serine-type endopeptidase activity (GO:0004252),Molecular Function:protein binding (GO:0005515),Cellular Component:extracellular region (GO:0005576),Biological Process:proteolysis (GO:0006508)	hepatocyte growth factor activator	IPR000001 [Kringle] ; IPR000083[Fibronectin, type I] ; IPR000562[Fibronectin, type II, collagen-binding] ; IPR000742[EGF-like domain] ; IPR001254[Serine proteases, trypsin domain]
ENSP00000377747.4	chromodomain helicase DNA binding protein 2 [Source_HGNC Symbol_Acc_HGNC_1917]	CHD2	0	82.5656	127.494	44.2048	50.5461	54.3412	2.11339	0.0485113	1.07956	up	Molecular Function:ATP binding (GO:0005524)	chromodomain-helicase-DNA-binding protein 2	IPR000330 [SNF2-related, N-terminal domain] ; IPR001650[Helicase, C-terminal] ; IPR023780[Chromo domain] ; IPR025260[Domain of unknown function DUF4208]
ENSP00000384369.3	methyltransferase like 15 [Source_HGNC Symbol_Acc_HGNC_26606]	METTL15	37.4673	51.08	35.2082	26.4443	21.8052	25.6109	1.67553	0.0321582	0.744619	up	Molecular Function:methyltransferase activity (GO:0008168)	--	IPR002903 [Ribosomal RNA small subunit methyltransferase H]
ENSP00000392065.2	RALBP1 associated Eps domain containing 1 [Source_HGNC Symbol_Acc_HGNC_15578]	REPS1	198.079	219.306	216.1	122.103	131.977	167.038	1.50429	0.00950116	0.589085	up	Molecular Function:protein binding (GO:0005515)	RalBP1-associated Eps domain-containing protein	IPR000261 [EH domain]
ENSP00000412005.1	biliverdin reductase A [Source_HGNC Symbol_Acc_HGNC_1062]	BLVRA	312.416	264.886	217.693	120.844	99.3301	0	2.40717	0.0234394	1.26734	up	Molecular Function:oxidoreductase activity (GO:0016491)	biliverdin reductase	IPR000683 [Oxidoreductase, N-terminal]
ENSP00000421380.1	SNF8, ESCRT-II complex subunit [Source_HGNC Symbol_Acc_HGNC_17028]	SNF8	148.238	186.097	176.148	89.8416	60.7944	131.923	1.80664	0.0321062	0.853306	up	--	ESCRT-II complex subunit VPS22	IPR007286 [EAP30]
ENSP00000422581.2	tripartite motif family like 2 [Source_HGNC Symbol_Acc_HGNC_26378]	TRIML2	0	452.291	421.594	250.837	203.794	310.894	1.71232	0.0221947	0.775955	up	Molecular Function:protein binding (GO:0005515),Cellular Component:intracellular (GO:0005622),Molecular Function:zinc ion binding (GO:0008270)	tripartite motif family-like protein 2	IPR000315 [B-box-type zinc finger] ; IPR003877[SPRY domain] ; IPR006574[SPRY-associated]
ENSP00000423321.1	CLPTM1 like [Source_HGNC Symbol_Acc_HGNC_24308]	CLPTM1L	255.399	360.361	312.983	189.729	146.011	157.838	1.88165	0.011776	0.912	up	Cellular Component:integral component of membrane (GO:0016021)	--	IPR008429 [Cleft lip and palate transmembrane 1]
ENSP00000439056.1	HAUS augmin like complex subunit 5 [Source_HGNC Symbol_Acc_HGNC_29130]	HAUS5	282.645	300.852	328.454	126.973	192.308	225.852	1.67289	0.0186466	0.742347	up	Biological Process:spindle assembly (GO:0051225),Cellular Component:HAUS complex (GO:0070652)	HAUS augmin-like complex subunit 5	IPR029131 [HAUS augmin-like complex subunit 5]
ENSP00000445920.1	metabolism of cobalamin associated B [Source_HGNC Symbol_Acc_HGNC_19331]	MMAB	210.499	209.677	211.839	135.786	72.9215	140.066	1.81211	0.0488824	0.857667	up	--	cob(I)alamin adenosyltransferase	IPR016030 [Adenosylcobalamin biosynthesis, ATP:cob(I)alamin adenosyltransferase-like]
ENSP00000463067.1	eukaryotic translation initiation factor 4A1 [Source_HGNC Symbol_Acc_HGNC_3282]	EIF4A1	920.416	1113.93	627.179	405.847	193.976	470.038	2.48774	0.0319685	1.31483	up	Molecular Function:nucleic acid binding (GO:0003676),Molecular Function:ATP binding (GO:0005524)	translation initiation factor 4A	IPR011545 [DEAD/DEAH box helicase domain]
ENSP00000468159.1	eukaryotic translation initiation factor 3 subunit G [Source_HGNC Symbol_Acc_HGNC_3274]	EIF3G	135.458	128.356	126.945	73.9846	0	87.9823	1.60839	0.00420879	0.685617	up	--	translation initiation factor 3 subunit G	IPR024675 [Eukaryotic translation initiation factor 3 subunit G, N-terminal]
ENSP00000469689.2	SH3 and multiple ankyrin repeat domains 2 [Source_HGNC Symbol_Acc_HGNC_14295]	SHANK2	134.829	0	128.974	24.0738	34.194	0	4.52742	0.00322024	2.17869	up	Molecular Function:protein binding (GO:0005515)	SH3 and multiple ankyrin repeat domains protein	IPR001478 [PDZ domain] ; IPR001660[Sterile alpha motif domain] ; IPR011511[Variant SH3 domain] ; IPR020683[Ankyrin repeat-containing domain] ; IPR032425[Talin, N-terminal F0 domain]
ENSP00000489752.1	RAB11 family interacting protein 5 [Source_HGNC Symbol_Acc_HGNC_24845]	RAB11FIP5	250.184	217.177	246.179	166.256	181.767	118.711	1.52879	0.0190563	0.612392	up	Molecular Function:protein binding (GO:0005515)	Rab11 family-interacting protein 1/2/5	IPR000008 [C2 domain] ; IPR019018[Rab-binding domain FIP-RBD]
ENSP00000494185.1	actin beta [Source_HGNC Symbol_Acc_HGNC_132]	ACTB	169.639	180.931	154.439	81.3117	64.0499	0	2.3161	0.00393706	1.2117	up	--	actin beta/gamma 1	IPR004000 [Actin family]
ENSP00000496101.1	actin beta [Source_HGNC Symbol_Acc_HGNC_132]	ACTB	107.075	122.61	43.4997	0	0	0	Inf	0	Inf	up	--	actin beta/gamma 1	IPR004000 [Actin family]
ENSP00000498010.1	novel protein	AC000120.3	370.269	337.704	505.123	118.563	171.765	182.757	2.56422	0.0109128	1.35852	up	--	Krev interaction trapped protein 1	IPR019748 [FERM central domain] ; IPR032022[KRIT, N-terminal NPxY motif-rich region]
ENSP00000000442.6	estrogen related receptor alpha [Source_HGNC Symbol_Acc_HGNC_3471]	ESRRA	25.9877	45.0528	33.2332	48.2338	54.4223	55.6627	0.658632	0.0400894	-0.602456	down	Cellular Component:nucleus (GO:0005634),Molecular Function:zinc ion binding (GO:0008270),Biological Process:steroid hormone mediated signaling pathway (GO:0043401),Molecular Function:sequence-specific DNA binding (GO:0043565)	estrogen-related receptor alpha	IPR000536 [Nuclear hormone receptor, ligand-binding domain] ; IPR001628[Zinc finger, nuclear hormone receptor-type]
ENSP00000011898.5	tetraspanin 9 [Source_HGNC Symbol_Acc_HGNC_21640]	TSPAN9	0	0	0	154.681	117.758	57.8163	#NAME?	0	#NAME?	down	Cellular Component:integral component of membrane (GO:0016021)	tetraspanin-9	IPR018499 [Tetraspanin/Peripherin]
ENSP00000034275.7	RAN binding protein 3 [Source_HGNC Symbol_Acc_HGNC_9850]	RANBP3	113.292	101.485	127.304	172.584	191.923	211.547	0.593835	0.00445588	-0.751865	down	Biological Process:intracellular transport (GO:0046907)	Ran-binding protein 3	IPR000156 [Ran binding domain]
ENSP00000040877.1	TAR (HIV-1) RNA binding protein 1 [Source_HGNC Symbol_Acc_HGNC_11568]	TARBP1	4.1461	0	55.6802	158.767	145.17	105.166	0.219356	0.032815	-2.18865	down	Molecular Function:RNA binding (GO:0003723),Biological Process:RNA processing (GO:0006396),Molecular Function:RNA methyltransferase activity (GO:0008173)	tRNA guanosine-2'-O-methyltransferase	IPR001537 [tRNA/rRNA methyltransferase, SpoU type]
ENSP00000072516.3	interleukin 1 receptor accessory protein [Source_HGNC Symbol_Acc_HGNC_5995]	IL1RAP	0	0	0	85.5537	55.6837	77.6577	#NAME?	0	#NAME?	down	Molecular Function:protein binding (GO:0005515),Biological Process:signal transduction (GO:0007165)	interleukin 1 receptor accessory protein	IPR000157 [Toll/interleukin-1 receptor homology (TIR) domain]
ENSP00000199814.4	RNA binding motif protein 22 [Source_HGNC Symbol_Acc_HGNC_25503]	RBM22	155.737	143.555	159.21	217.314	237.646	248.712	0.651585	0.00139015	-0.617975	down	Molecular Function:nucleic acid binding (GO:0003676)	pre-mRNA-splicing factor RBM22/SLT11	IPR000504 [RNA recognition motif domain]
ENSP00000215980.5	centromere protein M [Source_HGNC Symbol_Acc_HGNC_18352]	CENPM	23.7348	12.7929	20.8467	39.0916	33.8708	30.2776	0.555738	0.0212157	-0.847522	down	--	centromere protein M	IPR020987 [Centromere protein Cenp-M]
ENSP00000217381.2	syntrophin alpha 1 [Source_HGNC Symbol_Acc_HGNC_11167]	SNTA1	0	0	0	49.1142	119.641	109.45	#NAME?	0	#NAME?	down	Molecular Function:protein binding (GO:0005515)	--	IPR001478 [PDZ domain] ; IPR001849[Pleckstrin homology domain]
ENSP00000219431.4	N-methylpurine DNA glycosylase [Source_HGNC Symbol_Acc_HGNC_7211]	MPG	135.532	166.332	159.042	212.331	224.904	263.034	0.658184	0.0110822	-0.603436	down	Molecular Function:DNA binding (GO:0003677),Molecular Function:alkylbase DNA N-glycosylase activity (GO:0003905),Biological Process:base-excision repair (GO:0006284)	DNA-3-methyladenine glycosylase	IPR003180 [Methylpurine-DNA glycosylase (MPG)]
ENSP00000219837.7	lysine rich nucleolar protein 1 [Source_HGNC Symbol_Acc_HGNC_34404]	KNOP1	0	0	0	42.0055	23.3417	19.3052	#NAME?	0	#NAME?	down	--	--	IPR028124 [Small acidic protein-like domain]
ENSP00000221859.3	RNA polymerase II subunit I [Source_HGNC Symbol_Acc_HGNC_9196]	POLR2I	114.961	106.654	98.5917	139.141	175.019	202.147	0.620184	0.0256301	-0.689231	down	Molecular Function:nucleic acid binding (GO:0003676),Molecular Function:zinc ion binding (GO:0008270)	DNA-directed RNA polymerase II subunit RPB9	IPR001222 [Zinc finger, TFIIS-type] ; IPR001529[DNA-directed RNA polymerase, M/15kDa subunit]
ENSP00000223864.2	plasminogen receptor with a C-terminal lysine [Source_HGNC Symbol_Acc_HGNC_23633]	PLGRKT	0	0	0	53.5836	141.321	41.5474	#NAME?	0	#NAME?	down	--	--	IPR019319 [Protein of unknown function DUF2368]
ENSP00000239026.7	helicase, lymphoid specific [Source_HGNC Symbol_Acc_HGNC_4861]	HELLS	232.589	243.422	259.834	410.439	424.611	514.244	0.545356	0.00362506	-0.87473	down	Molecular Function:ATP binding (GO:0005524)	ATP-dependent DNA helicase	IPR000330 [SNF2-related, N-terminal domain] ; IPR001650[Helicase, C-terminal]
ENSP00000243067.4	cyclin dependent kinase 2 [Source_HGNC Symbol_Acc_HGNC_1771]	CDK2	256.577	224.016	251.082	367.662	472.968	532.062	0.533022	0.0121578	-0.907734	down	Molecular Function:protein kinase activity (GO:0004672),Molecular Function:ATP binding (GO:0005524),Biological Process:protein phosphorylation (GO:0006468)	cyclin-dependent kinase 2	IPR000719 [Protein kinase domain]
ENSP00000246194.3	RALY heterogeneous nuclear ribonucleoprotein [Source_HGNC Symbol_Acc_HGNC_15921]	RALY	718.32	550.111	825.122	1149.08	1289.9	1265.26	0.565178	0.00413965	-0.823222	down	Molecular Function:nucleic acid binding (GO:0003676)	heterogeneous nuclear ribonucleoprotein C-like 2	IPR000504 [RNA recognition motif domain]
ENSP00000247970.4	peptidylprolyl cis/trans isomerase, NIMA-interacting 1 [Source_HGNC Symbol_Acc_HGNC_8988]	PIN1	151.28	141.883	199.54	323.205	278.324	357.665	0.513664	0.00590822	-0.961104	down	Molecular Function:protein binding (GO:0005515),Molecular Function:isomerase activity (GO:0016853)	peptidyl-prolyl cis-trans isomerase NIMA-interacting 1	IPR000297 [Peptidyl-prolyl cis-trans isomerase, PpiC-type] ; IPR001202[WW domain]
ENSP00000248451.3	PNKD, MBL domain containing [Source_HGNC Symbol_Acc_HGNC_9153]	PNKD	98.8561	110.46	114.183	181.768	183.282	167.11	0.6079	0.000551254	-0.718095	down	--	--	IPR031833 [Protein of unknown function DUF4748]
ENSP00000251453.2	ribosomal protein S16 [Source_HGNC Symbol_Acc_HGNC_10396]	RPS16	1871.68	1657.57	2011.36	3027.73	2719.38	2783.66	0.649485	0.00201927	-0.622632	down	Molecular Function:structural constituent of ribosome (GO:0003735),Cellular Component:ribosome (GO:0005840),Biological Process:translation (GO:0006412)	small subunit ribosomal protein S16e	IPR000754 [Ribosomal protein S9]
ENSP00000254584.2	ADP ribosylation factor interacting protein 2 [Source_HGNC Symbol_Acc_HGNC_17160]	ARFIP2	0	0	0	93.917	85.9396	119.516	#NAME?	0	#NAME?	down	Molecular Function:protein domain specific binding (GO:0019904)	arfaptin	IPR010504 [Arfaptin homology (AH) domain]
ENSP00000255390.5	SCO1, cytochrome c oxidase assembly protein [Source_HGNC Symbol_Acc_HGNC_10603]	SCO1	60.4288	59.4121	73.1117	145.008	193.396	117.922	0.42284	0.017541	-1.24182	down	--	protein SCO1/2	IPR003782 [Copper chaperone SCO1/SenC]
ENSP00000256079.4	importin 8 [Source_HGNC Symbol_Acc_HGNC_9853]	IPO8	140.34	114.372	171.532	217.746	218.969	241.093	0.628856	0.00994107	-0.669198	down	Biological Process:intracellular protein transport (GO:0006886),Molecular Function:Ran GTPase binding (GO:0008536)	importin-8	IPR001494 [Importin-beta, N-terminal domain] ; IPR013713[Exportin/Importin, Cse1-like]
ENSP00000256658.4	adaptor related protein complex 4 subunit beta 1 [Source_HGNC Symbol_Acc_HGNC_572]	AP4B1	0	0	0	78.2387	109.658	403.478	#NAME?	0	#NAME?	down	Biological Process:intracellular protein transport (GO:0006886),Biological Process:vesicle-mediated transport (GO:0016192),Cellular Component:membrane coat (GO:0030117),Cellular Component:clathrin adaptor complex (GO:0030131)	AP-4 complex subunit beta-1	IPR002553 [Clathrin/coatomer adaptor, adaptin-like, N-terminal] ; IPR015151[Beta-adaptin appendage, C-terminal subdomain]
ENSP00000257430.4	APC, WNT signaling pathway regulator [Source_HGNC Symbol_Acc_HGNC_583]	APC	0	0	0	30.2684	29.0305	29.5636	#NAME?	0	#NAME?	down	Molecular Function:protein binding (GO:0005515),Molecular Function:beta-catenin binding (GO:0008013),Molecular Function:microtubule binding (GO:0008017),Biological Process:Wnt signaling pathway (GO:0016055)	adenomatosis polyposis coli protein	IPR000225 [Armadillo] ; IPR009223[Adenomatous polyposis coli protein repeat] ; IPR009224[SAMP] ; IPR009232[EB-1 binding] ; IPR009234[Adenomatous polyposis coli protein basic domain] ; IPR009240[Adenomatous polyposis coli protein, 15 residue repeat] ; IPR032038[Adenomatous polyposis coli, N-terminal dimerisation domain]
ENSP00000261219.7	vezatin, adherens junctions transmembrane protein [Source_HGNC Symbol_Acc_HGNC_18258]	VEZT	37.0875	61.7427	78.0464	151.795	146.165	0	0.39575	0.0101835	-1.33734	down	Molecular Function:myosin binding (GO:0017022)	--	IPR026859 [Myosin-binding domain]
ENSP00000261497.4	ubiquitin specific peptidase 22 [Source_HGNC Symbol_Acc_HGNC_12621]	USP22	0	0	0	153.309	29.2675	261.658	#NAME?	0	#NAME?	down	Molecular Function:zinc ion binding (GO:0008270),Biological Process:protein deubiquitination (GO:0016579),Molecular Function:thiol-dependent ubiquitinyl hydrolase activity (GO:0036459)	ubiquitin carboxyl-terminal hydrolase 22/27/51	IPR001394 [Peptidase C19, ubiquitin carboxyl-terminal hydrolase] ; IPR001607[Zinc finger, UBP-type]
ENSP00000261674.4	splicing factor SWAP [Source_HGNC Symbol_Acc_HGNC_10790]	SFSWAP	28.8123	43.6767	29.659	58.4506	44.2418	65.1764	0.608499	0.0489195	-0.716673	down	Molecular Function:RNA binding (GO:0003723),Biological Process:RNA processing (GO:0006396)	--	IPR000061 [SWAP/Surp] ; IPR019147[Suppressor of white apricot N-terminal domain]
ENSP00000262432.8	methyltransferase like 2B [Source_HGNC Symbol_Acc_HGNC_18272]	METTL2B	0	0	0	40.408	66.8914	47.3331	#NAME?	0	#NAME?	down	--	--	--
ENSP00000262809.3	elongation factor for RNA polymerase II [Source_HGNC Symbol_Acc_HGNC_23114]	ELL	0	0	0	36.57	107.941	135.564	#NAME?	0	#NAME?	down	Biological Process:transcription elongation from RNA polymerase II promoter (GO:0006368),Cellular Component:transcription elongation factor complex (GO:0008023)	RNA polymerase II elongation factor ELL	IPR010844 [Occludin homology domain] ; IPR019464[RNA polymerase II elongation factor ELL, N-terminal]
ENSP00000262887.4	X-ray repair cross complementing 1 [Source_HGNC Symbol_Acc_HGNC_12828]	XRCC1	128.428	139.805	129.227	181.365	207.735	217.486	0.655241	0.00361557	-0.609902	down	Biological Process:single strand break repair (GO:0000012),Molecular Function:damaged DNA binding (GO:0003684),Cellular Component:nucleus (GO:0005634)	DNA-repair protein XRCC1	IPR001357 [BRCT domain] ; IPR002706[DNA-repair protein Xrcc1, N-terminal]
ENSP00000263201.1	cell division cycle 45 [Source_HGNC Symbol_Acc_HGNC_1739]	CDC45	23.5485	28.2799	25.0157	164.579	144.831	205.955	0.149106	0.0144143	-2.74559	down	Biological Process:DNA replication initiation (GO:0006270)	cell division control protein 45	IPR003874 [CDC45 family]
ENSP00000263277.2	EH domain containing 2 [Source_HGNC Symbol_Acc_HGNC_3243]	EHD2	1566.4	1534.28	1750.97	2512.69	2098.28	3093.28	0.629737	0.0326354	-0.66718	down	Molecular Function:protein binding (GO:0005515)	EH domain-containing protein 2	IPR000261 [EH domain] ; IPR022812[Dynamin superfamily] ; IPR031692[EH domain-containing protein, N-terminal]
ENSP00000263408.4	complement C9 [Source_HGNC Symbol_Acc_HGNC_1358]	C9	0	0	0	251.313	99.2005	365.128	#NAME?	0	#NAME?	down	Molecular Function:protein binding (GO:0005515)	complement component 9	IPR000884 [Thrombospondin type-1 (TSP1) repeat] ; IPR002172[Low-density lipoprotein (LDL) receptor class A repeat] ; IPR020864[Membrane attack complex component/perforin (MACPF) domain]
ENSP00000263736.4	S1 RNA binding domain 1 [Source_HGNC Symbol_Acc_HGNC_25521]	SRBD1	998.892	1092.81	923.342	2066.16	1397.45	2107.12	0.54123	0.0223173	-0.885687	down	Molecular Function:nucleic acid binding (GO:0003676)	--	IPR003029 [S1 domain] ; IPR018974[Tex-like protein, N-terminal] ; IPR032639[Tex protein, YqgF-like domain]
ENSP00000264991.4	ubiquitin like modifier activating enzyme 5 [Source_HGNC Symbol_Acc_HGNC_23230]	UBA5	85.2586	94.5622	103.448	135.757	145.689	204.748	0.582625	0.0379607	-0.779361	down	Molecular Function:small protein activating enzyme activity (GO:0008641)	ubiquitin-like modifier-activating enzyme 5	IPR000594 [THIF-type NAD/FAD binding fold]
ENSP00000265295.4	spindle apparatus coiled-coil protein 1 [Source_HGNC Symbol_Acc_HGNC_26010]	SPDL1	36.5442	29.6568	36.3253	58.0565	77.7506	54.3881	0.539058	0.0183613	-0.891487	down	--	--	--
ENSP00000269967.2	coiled-coil domain containing 97 [Source_HGNC Symbol_Acc_HGNC_28289]	CCDC97	91.0642	56.7316	56.115	109.063	138.401	158.714	0.502023	0.0217563	-0.994175	down	--	--	IPR018613 [Protein of unknown function DUF2052, coiled-coil]
ENSP00000270649.5	zinc finger protein 614 [Source_HGNC Symbol_Acc_HGNC_24722]	ZNF614	54.1438	48.1101	52.836	85.4472	78.8478	90.7353	0.608123	0.00102739	-0.717564	down	Molecular Function:nucleic acid binding (GO:0003676),Cellular Component:intracellular (GO:0005622),Molecular Function:metal ion binding (GO:0046872)	KRAB domain-containing zinc finger protein	IPR001909 [Krueppel-associated box] ; IPR007087[Zinc finger, C2H2]
ENSP00000271732.3	golgi phosphoprotein 3 like [Source_HGNC Symbol_Acc_HGNC_24882]	GOLPH3L	0	0	0	67.6992	84.5613	117.707	#NAME?	0	#NAME?	down	Molecular Function:phosphatidylinositol-4-phosphate binding (GO:0070273)	golgi phosphoprotein 3	IPR008628 [Golgi phosphoprotein 3-like]
ENSP00000272519.4	RAS like proto-oncogene B [Source_HGNC Symbol_Acc_HGNC_9840]	RALB	450.979	283.329	652.585	884.511	995.548	727.402	0.531894	0.0369189	-0.910789	down	Molecular Function:GTP binding (GO:0005525),Biological Process:small GTPase mediated signal transduction (GO:0007264)	Ras-related protein Ral-B	IPR001806 [Small GTPase superfamily]
ENSP00000274203.10	myosin X [Source_HGNC Symbol_Acc_HGNC_7593]	MYO10	274.252	234.854	283.469	451.662	340.145	424.876	0.651423	0.0183816	-0.618333	down	Molecular Function:motor activity (GO:0003774),Molecular Function:protein binding (GO:0005515),Molecular Function:ATP binding (GO:0005524),Cellular Component:cytoskeleton (GO:0005856),Biological Process:signal transduction (GO:0007165),Cellular Component:myosin complex (GO:0016459)	myosin X	IPR000048 [IQ motif, EF-hand binding site] ; IPR000159[Ras-associating (RA) domain] ; IPR000857[MyTH4 domain] ; IPR001609[Myosin head, motor domain] ; IPR001849[Pleckstrin homology domain] ; IPR019748[FERM central domain] ; IPR031971[Unconventional myosin-X, coiled coil domain]
ENSP00000275736.4	tripartite motif containing 4 [Source_HGNC Symbol_Acc_HGNC_16275]	TRIM4	619.842	532.856	543.541	962.4	1218.84	904.943	0.549624	0.00988745	-0.863483	down	Molecular Function:protein binding (GO:0005515),Cellular Component:intracellular (GO:0005622),Molecular Function:zinc ion binding (GO:0008270)	tripartite motif-containing protein 4	IPR000315 [B-box-type zinc finger] ; IPR003877[SPRY domain]
ENSP00000276533.3	GINS complex subunit 4 [Source_HGNC Symbol_Acc_HGNC_28226]	GINS4	36.745	41.5434	27.8321	46.75	83.0739	83.9647	0.496381	0.049716	-1.01048	down	--	GINS complex subunit 4	IPR021151 [GINS subunit, domain A] ; IPR031633[DNA replication complex GINS protein SLD5, C-terminal]
ENSP00000276925.6	cyclin dependent kinase inhibitor 2B [Source_HGNC Symbol_Acc_HGNC_1788]	CDKN2B	0	0	0	27.7922	19.4738	69.4615	#NAME?	0	#NAME?	down	--	cyclin-dependent kinase inhibitor 2B	--
ENSP00000277225.5	zinc finger protein 462 [Source_HGNC Symbol_Acc_HGNC_21684]	ZNF462	0	0	0	271.294	30.1611	60.1985	#NAME?	0	#NAME?	down	--	--	--
ENSP00000282561.3	gap junction protein alpha 1 [Source_HGNC Symbol_Acc_HGNC_4274]	GJA1	44.2422	32.34	29.6528	66.5792	62.6969	45.7212	0.607067	0.0427292	-0.720073	down	--	gap junction alpha-1 protein	IPR013092 [Connexin, N-terminal] ; IPR013124[Gap junction alpha-1 protein (Cx43), C-terminal]
ENSP00000291386.3	SSU72 homolog, RNA polymerase II CTD phosphatase [Source_HGNC Symbol_Acc_HGNC_25016]	SSU72	163.883	139.039	78.374	195.869	200.655	255.736	0.584576	0.0470308	-0.774537	down	Molecular Function:phosphoprotein phosphatase activity (GO:0004721),Cellular Component:nucleus (GO:0005634),Biological Process:mRNA processing (GO:0006397)	RNA polymerase II subunit A C-terminal domain phosphatase SSU72	IPR006811 [RNA polymerase II subunit A]
ENSP00000291552.4	U2 small nuclear RNA auxiliary factor 1 [Source_HGNC Symbol_Acc_HGNC_12453]	U2AF1	916.396	1110.6	1000.93	1717.51	2353.77	1528.22	0.540749	0.0285895	-0.886968	down	Molecular Function:nucleic acid binding (GO:0003676),Molecular Function:metal ion binding (GO:0046872)	splicing factor U2AF 35 kDa subunit	IPR000504 [RNA recognition motif domain] ; IPR000571[Zinc finger, CCCH-type]
ENSP00000292614.5	RNA polymerase II subunit J [Source_HGNC Symbol_Acc_HGNC_9197]	POLR2J	83.7293	65.5011	125.531	207.655	231.629	225.49	0.413315	0.00246721	-1.27469	down	Molecular Function:protein dimerization activity (GO:0046983)	DNA-directed RNA polymerase II subunit RPB11	IPR009025 [DNA-directed RNA polymerase, RBP11-like dimerisation domain]
ENSP00000295897.4	albumin [Source_HGNC Symbol_Acc_HGNC_399]	ALB	113.732	174.497	76.0686	198.819	292.746	279.368	0.472541	0.0298125	-1.08149	down	Cellular Component:extracellular space (GO:0005615)	serum albumin	IPR014760 [Serum albumin, N-terminal]
ENSP00000296003.4	myotubularin related protein 14 [Source_HGNC Symbol_Acc_HGNC_26190]	MTMR14	31.7852	34.9384	22.3962	47.3344	50.2207	75.8936	0.513811	0.0459166	-0.96069	down	--		--
ENSP00000296302.7	polybromo 1 [Source_HGNC Symbol_Acc_HGNC_30064]	PBRM1	46.7437	72.9319	70.1073	93.5879	90.0387	113.701	0.638296	0.0319642	-0.647702	down	Molecular Function:chromatin binding (GO:0003682),Molecular Function:protein binding (GO:0005515)	protein polybromo-1	IPR001025 [Bromo adjacent homology (BAH) domain] ; IPR001487[Bromodomain] ; IPR009071[High mobility group box domain]
ENSP00000296702.5	transcription elongation regulator 1 [Source_HGNC Symbol_Acc_HGNC_15630]	TCERG1	136.244	132.912	162.887	212.429	190.008	273.589	0.639091	0.0382504	-0.645906	down	Molecular Function:protein binding (GO:0005515)	transcription elongation regulator 1	IPR001202 [WW domain] ; IPR002713[FF domain]
ENSP00000297857.2	zinc fingers and homeoboxes 1 [Source_HGNC Symbol_Acc_HGNC_12871]	ZHX1	17.4394	0	29.7479	91.8829	65.4365	62.6143	0.321829	0.0307233	-1.63563	down	Molecular Function:DNA binding (GO:0003677)	--	IPR001356 [Homeobox domain] ; IPR024578[Homez, homeobox domain]
ENSP00000298299.3	zinc finger protein 22 [Source_HGNC Symbol_Acc_HGNC_13012]	ZNF22	0	0	0	19.8433	58.9329	18.4323	#NAME?	0	#NAME?	down	Molecular Function:metal ion binding (GO:0046872)	--	IPR007087 [Zinc finger, C2H2]
ENSP00000299626.5	ALG8, alpha-1,3-glucosyltransferase [Source_HGNC Symbol_Acc_HGNC_23161]	ALG8	46.0265	56.7867	0	114.416	165.624	189.296	0.328592	0.0355906	-1.60563	down	Cellular Component:endoplasmic reticulum membrane (GO:0005789)	alpha-1,3-glucosyltransferase	IPR004856 [Glycosyl transferase, ALG6/ALG8]
ENSP00000300035.4	PCNA clamp associated factor [Source_HGNC Symbol_Acc_HGNC_28961]	PCLAF	0	0	0	15.1819	16.9358	21.1616	#NAME?	0	#NAME?	down	Biological Process:cellular response to DNA damage stimulus (GO:0006974),Biological Process:regulation of cell cycle (GO:0051726)	--	IPR031444 [PCNA-associated factor]
ENSP00000300291.5	nudix hydrolase 21 [Source_HGNC Symbol_Acc_HGNC_13870]	NUDT21	498.626	532.579	685.458	861.738	946.984	1185.07	0.573408	0.0193829	-0.802366	down	Molecular Function:mRNA binding (GO:0003729),Cellular Component:mRNA cleavage factor complex (GO:0005849),Biological Process:mRNA polyadenylation (GO:0006378)	cleavage and polyadenylation specificity factor subunit 5	IPR016706 [Cleavage/polyadenylation specificity factor subunit 5]
ENSP00000301634.6	thymidine kinase 1 [Source_HGNC Symbol_Acc_HGNC_11830]	TK1	254.78	274.885	230.047	402.801	439.831	435.706	0.594297	0.000586101	-0.750743	down	Molecular Function:thymidine kinase activity (GO:0004797),Molecular Function:ATP binding (GO:0005524)	thymidine kinase	IPR001267 [Thymidine kinase]
ENSP00000302892.4	DTW domain containing 2 [Source_HGNC Symbol_Acc_HGNC_19334]	DTWD2	0	0	0	61.5511	85.2836	14.7269	#NAME?	0	#NAME?	down	--	--	IPR005636 [DTW]
ENSP00000304308.3	zinc finger protein 217 [Source_HGNC Symbol_Acc_HGNC_13009]	ZNF217	0	0	0	41.5473	26.4819	15.2296	#NAME?	0	#NAME?	down	--	--	--
ENSP00000306822.3	apoptosis and caspase activation inhibitor [Source_HGNC Symbol_Acc_HGNC_13509]	AVEN	68.337	44.9986	57.3077	119.333	96.7176	108.776	0.525336	0.00541659	-0.928687	down	--	--	--
ENSP00000307025.8	zinc finger CCCH-type containing 14 [Source_HGNC Symbol_Acc_HGNC_20509]	ZC3H14	0	0	0	111.298	136.952	92.6404	#NAME?	0	#NAME?	down	--	--	--
ENSP00000309259.2	5-aminolevulinate synthase 1 [Source_HGNC Symbol_Acc_HGNC_396]	ALAS1	9.24501	33.9909	13.7583	56.9255	52.4881	45.261	0.368478	0.0174364	-1.44035	down	Molecular Function:5-aminolevulinate synthase activity (GO:0003870),Cellular Component:mitochondrial matrix (GO:0005759),Biological Process:porphyrin-containing compound metabolic process (GO:0006778),Biological Process:biosynthetic process (GO:0009058),Molecular Function:pyridoxal phosphate binding (GO:0030170)	5-aminolevulinate synthase	IPR004839 [Aminotransferase, class I/classII] ; IPR015118[5-aminolevulinate synthase presequence]
ENSP00000309428.6	AKT serine/threonine kinase 2 [Source_HGNC Symbol_Acc_HGNC_392]	AKT2	100.9	99.4496	67.2344	142.608	141.962	159.312	0.602828	0.00896352	-0.730183	down	Molecular Function:protein kinase activity (GO:0004672),Molecular Function:protein serine/threonine kinase activity (GO:0004674),Molecular Function:ATP binding (GO:0005524),Biological Process:protein phosphorylation (GO:0006468)	RAC serine/threonine-protein kinase	IPR000719 [Protein kinase domain] ; IPR001849[Pleckstrin homology domain] ; IPR017892[Protein kinase, C-terminal]
ENSP00000309561.3	mitochondrial contact site and cristae organizing system subunit 13 [Source_HGNC Symbol_Acc_HGNC_33702]	MICOS13	123.947	167.724	161.583	228.313	281.47	211.055	0.628787	0.0240966	-0.669357	down	--	--	IPR026769 [MICOS complex subunit Mic13]
ENSP00000309871.5	Rac GTPase activating protein 1 [Source_HGNC Symbol_Acc_HGNC_9804]	RACGAP1	105.806	121.571	88.3305	166.921	166.107	143.298	0.662797	0.0122415	-0.593362	down	Biological Process:signal transduction (GO:0007165),Biological Process:intracellular signal transduction (GO:0035556)	Rac GTPase-activating protein 1	IPR000198 [Rho GTPase-activating protein domain] ; IPR002219[Protein kinase C-like, phorbol ester/diacylglycerol-binding domain]
ENSP00000311430.6	ribosomal protein L4 [Source_HGNC Symbol_Acc_HGNC_10353]	RPL4	3289.23	2941.28	3918.95	5869.06	6125.71	4955.56	0.598776	0.00764474	-0.739912	down	Molecular Function:structural constituent of ribosome (GO:0003735),Cellular Component:ribosome (GO:0005840),Biological Process:translation (GO:0006412)	large subunit ribosomal protein L4e	IPR002136 [Ribosomal protein L4/L1e] ; IPR025755[60S ribosomal protein L4, C-terminal domain]
ENSP00000311679.5	zinc finger protein 483 [Source_HGNC Symbol_Acc_HGNC_23384]	ZNF483	0	0	0	90.7234	39.7467	59.0487	#NAME?	0	#NAME?	down	Molecular Function:nucleic acid binding (GO:0003676),Cellular Component:intracellular (GO:0005622),Molecular Function:metal ion binding (GO:0046872)	KRAB and SCAN domains-containing zinc finger protein	IPR001909 [Krueppel-associated box] ; IPR003309[SCAN domain] ; IPR007087[Zinc finger, C2H2]
ENSP00000311768.4	zinc finger protein 706 [Source_HGNC Symbol_Acc_HGNC_24992]	ZNF706	402.224	260.93	375.523	683.966	675.358	622.925	0.523989	0.00266641	-0.932391	down	--	--	IPR007513 [Uncharacterised protein family SERF]
ENSP00000311986.6	par-3 family cell polarity regulator [Source_HGNC Symbol_Acc_HGNC_16051]	PARD3	44.0978	68.8018	44.7251	80.9178	74.8523	105.278	0.603814	0.0492621	-0.727824	down	Molecular Function:protein binding (GO:0005515)	partitioning defective protein 3	IPR001478 [PDZ domain] ; IPR021922[Domain of unknown function DUF3534]
ENSP00000312435.2	dystroglycan 1 [Source_HGNC Symbol_Acc_HGNC_2666]	DAG1	42.2521	27.1634	58.1376	208.652	155.392	183.197	0.233084	0.00141339	-2.10108	down	Biological Process:cytoskeletal anchoring at plasma membrane (GO:0007016),Cellular Component:dystrophin-associated glycoprotein complex (GO:0016010)	dystroglycan 1	IPR008465 [Dystroglycan]
ENSP00000314153.2	zinc finger and BTB domain containing 33 [Source_HGNC Symbol_Acc_HGNC_16682]	ZBTB33	0	0	0	68.5605	29.0852	63.1838	#NAME?	0	#NAME?	down	Molecular Function:protein binding (GO:0005515)	zinc finger and BTB domain-containing protein 33	IPR000210 [BTB/POZ domain]
ENSP00000315644.10	thymidylate synthetase [Source_HGNC Symbol_Acc_HGNC_12441]	TYMS	81.7475	60.3962	84.7654	148.323	182.623	178.793	0.445147	0.00208437	-1.16765	down	--	thymidylate synthase	IPR023451 [Thymidylate synthase/dCMP hydroxymethylase domain]
ENSP00000316242.9	HD domain containing 2 [Source_HGNC Symbol_Acc_HGNC_21078]	HDDC2	0	0	0	25.0488	39.8085	39.495	#NAME?	0	#NAME?	down	--	putative hydrolases of HD superfamily	IPR006674 [HD domain]
ENSP00000318852.7	3(2), 5-bisphosphate nucleotidase 1 [Source_HGNC Symbol_Acc_HGNC_1096]	BPNT1	0	0	0	93.262	117.133	145.404	#NAME?	0	#NAME?	down	Biological Process:phosphatidylinositol phosphorylation (GO:0046854)	3'(2'), 5'-bisphosphate nucleotidase	IPR000760 [Inositol monophosphatase-like]
ENSP00000322524.4	dCTP pyrophosphatase 1 [Source_HGNC Symbol_Acc_HGNC_28777]	DCTPP1	122.458	109.685	152.474	181.959	197.449	269.593	0.59263	0.0417985	-0.754796	down	Molecular Function:nucleoside-triphosphate diphosphatase activity (GO:0047429)	dCTP diphosphatase	IPR025984 [dCTP pyrophosphatase 1]
ENSP00000323288.7	RNA pseudouridine synthase domain containing 2 [Source_HGNC Symbol_Acc_HGNC_24180]	RPUSD2	75.7713	62.1469	52.3868	0	182.445	278.13	0.27546	0.0199603	-1.86009	down	Biological Process:pseudouridine synthesis (GO:0001522),Molecular Function:RNA binding (GO:0003723),Biological Process:RNA modification (GO:0009451),Molecular Function:pseudouridine synthase activity (GO:0009982)	--	IPR006145 [Pseudouridine synthase, RsuA/RluB/C/D/E/F]
ENSP00000325333.7	MAGE family member D1 [Source_HGNC Symbol_Acc_HGNC_6813]	MAGED1	0	0	0	135.264	85.371	73.8766	#NAME?	0	#NAME?	down	--	melanoma-associated antigen D1	IPR002190 [MAGE homology domain]
ENSP00000326371.4	forkhead box C2 [Source_HGNC Symbol_Acc_HGNC_3801]	FOXC2	29.108	36.0272	25.1482	55.5444	63.6658	63.894	0.493071	0.00181047	-1.02013	down	Molecular Function:sequence-specific DNA binding (GO:0043565)	forkhead box protein C	IPR001766 [Fork head domain]
ENSP00000326900.7	trinucleotide repeat containing 6A [Source_HGNC Symbol_Acc_HGNC_11969]	TNRC6A	0	0	0	108.914	156.652	286.038	#NAME?	0	#NAME?	down	--	trinucleotide repeat-containing gene 6 protein	IPR019486 [Argonaute hook domain] ; IPR026805[GW182, middle domain] ; IPR032226[TNRC6, PABC binding domain]
ENSP00000328635.5	smoothelin [Source_HGNC Symbol_Acc_HGNC_11126]	SMTN	14.1039	0	86.7373	148.483	171.538	146.766	0.324049	0.0359687	-1.62572	down	Molecular Function:protein binding (GO:0005515)	--	IPR001715 [Calponin homology domain] ; IPR022189[Smoothelin]
ENSP00000328876.6	BAI1 associated protein 2 like 2 [Source_HGNC Symbol_Acc_HGNC_26203]	BAIAP2L2	54.2147	32.5498	56.256	146.2	111.037	0	0.370658	0.0158386	-1.43184	down	Molecular Function:protein binding (GO:0005515),Biological Process:plasma membrane organization (GO:0007009)	BAI1-associated protein 2-like protein	IPR001452 [SH3 domain] ; IPR013606[IMD/I-BAR domain]
ENSP00000329867.8	protein phosphatase methylesterase 1 [Source_HGNC Symbol_Acc_HGNC_30178]	PPME1	548.982	609.685	754.197	1010.85	1000.05	860.691	0.666135	0.0147187	-0.586114	down	--	protein phosphatase methylesterase 1	IPR000073 [Alpha/beta hydrolase fold-1]
ENSP00000332455.3	karyopherin subunit alpha 2 [Source_HGNC Symbol_Acc_HGNC_6395]	KPNA2	776.098	856.989	772.882	1200.92	1216.64	1342.86	0.639814	0.00101784	-0.644277	down	Molecular Function:protein binding (GO:0005515),Cellular Component:nucleus (GO:0005634),Cellular Component:cytoplasm (GO:0005737),Biological Process:protein import into nucleus (GO:0006606),Molecular Function:protein transporter activity (GO:0008565)	importin subunit alpha-2	IPR000225 [Armadillo] ; IPR002652[Importin-alpha, importin-beta-binding domain] ; IPR032413[Atypical Arm repeat]
ENSP00000333994.3	hemoglobin subunit beta [Source_HGNC Symbol_Acc_HGNC_4827]	HBB	348.108	364.73	346.909	518.764	608.636	665.718	0.591008	0.0274683	-0.758751	down	Molecular Function:oxygen binding (GO:0019825),Molecular Function:heme binding (GO:0020037)	hemoglobin subunit beta	IPR000971 [Globin]
ENSP00000334156.5	spectrin beta, non-erythrocytic 1 [Source_HGNC Symbol_Acc_HGNC_11275]	SPTBN1	175.623	165.452	133.403	245.491	297.674	443.885	0.480704	0.0481378	-1.05678	down	Molecular Function:protein binding (GO:0005515)	spectrin beta	IPR001715 [Calponin homology domain] ; IPR002017[Spectrin repeat]
ENSP00000336733.5	ST6 N-acetylgalactosaminide alpha-2,6-sialyltransferase 4 [Source_HGNC Symbol_Acc_HGNC_17846]	ST6GALNAC4	0	0	0	69.1424	23.0424	80.9054	#NAME?	0	#NAME?	down	Biological Process:protein glycosylation (GO:0006486),Molecular Function:sialyltransferase activity (GO:0008373)	N-acetylgalactosaminide alpha-2,6-sialyltransferase (sialyltransferase 7D)	IPR001675 [Glycosyl transferase family 29]
ENSP00000337824.5	zinc finger FYVE-type containing 19 [Source_HGNC Symbol_Acc_HGNC_20758]	ZFYVE19	35.815	44.6394	119.789	162.532	149.46	187.992	0.400499	0.0260108	-1.32013	down	--	--	--
ENSP00000338573.4	G protein nucleolar 3 like [Source_HGNC Symbol_Acc_HGNC_25553]	GNL3L	129.894	124.564	114.828	222.51	222.572	207.104	0.566228	0.00015473	-0.820544	down	Molecular Function:GTP binding (GO:0005525)	nuclear GTP-binding protein	IPR006073 [GTP binding domain]
ENSP00000339057.3	G protein-coupled receptor associated sorting protein 2 [Source_HGNC Symbol_Acc_HGNC_25169]	GPRASP2	0	0	0	30.8416	31.0647	40.0804	#NAME?	0	#NAME?	down	--	--	IPR006911 [Armadillo repeat-containing domain]
ENSP00000339095.4	ribosomal protein S7 [Source_HGNC Symbol_Acc_HGNC_10440]	RPS7	1921.18	2242.93	1999.53	3642.66	3958.54	5559.73	0.468329	0.0178546	-1.09441	down	Molecular Function:structural constituent of ribosome (GO:0003735),Cellular Component:intracellular (GO:0005622),Cellular Component:ribosome (GO:0005840),Biological Process:translation (GO:0006412)	small subunit ribosomal protein S7e	IPR000554 [Ribosomal protein S7e]
ENSP00000339720.5	NDUFA4, mitochondrial complex associated [Source_HGNC Symbol_Acc_HGNC_7687]	NDUFA4	89.9582	116.742	114.809	358.075	344.387	376.999	0.297843	3.8825e-05	-1.74738	down	--	NADH dehydrogenase (ubiquinone) 1 alpha subcomplex subunit 4	IPR010530 [NADH-ubiquinone reductase complex 1 MLRQ subunit]
ENSP00000342656.3	exostosin glycosyltransferase 2 [Source_HGNC Symbol_Acc_HGNC_3513]	EXT2	28.2746	0	56.0726	144.812	98.6321	154.832	0.317671	0.0348014	-1.65439	down	Biological Process:glycosaminoglycan biosynthetic process (GO:0006024),Biological Process:heparan sulfate proteoglycan biosynthetic process (GO:0015012),Cellular Component:integral component of membrane (GO:0016021)	--	IPR004263 [Exostosin-like] ; IPR015338[Exostosin , C-terminal]
ENSP00000342889.3	RNA polymerase II subunit K [Source_HGNC Symbol_Acc_HGNC_9198]	POLR2K	0	0	0	87.1029	138.381	83.0031	#NAME?	0	#NAME?	down	Molecular Function:DNA binding (GO:0003677),Molecular Function:DNA-directed 5'-3' RNA polymerase activity (GO:0003899)	DNA-directed RNA polymerases I, II, and III subunit RPABC4	IPR006591 [RNA polymerase archaeal subunit P/eukaryotic subunit RPABC4]
ENSP00000343021.3	alkB homolog 2, alpha-ketoglutarate dependent dioxygenase [Source_HGNC Symbol_Acc_HGNC_32487]	ALKBH2	0	0	0	139.038	113.577	134.733	#NAME?	0	#NAME?	down	--	alpha-ketoglutarate-dependent dioxygenase alkB homolog 2	IPR027450 [Alpha-ketoglutarate-dependent dioxygenase AlkB-like]
ENSP00000343526.4	ubiquitin specific peptidase 1 [Source_HGNC Symbol_Acc_HGNC_12607]	USP1	0	0	0	55.8905	44.6882	52.2452	#NAME?	0	#NAME?	down	Biological Process:protein deubiquitination (GO:0016579),Molecular Function:thiol-dependent ubiquitinyl hydrolase activity (GO:0036459)	ubiquitin carboxyl-terminal hydrolase 1	IPR001394 [Peptidase C19, ubiquitin carboxyl-terminal hydrolase]
ENSP00000343646.3	RB transcriptional corepressor like 1 [Source_HGNC Symbol_Acc_HGNC_9893]	RBL1	41.7616	67.2647	25.0096	91.7505	74.3056	115.352	0.476304	0.0453342	-1.07005	down	Cellular Component:nucleus (GO:0005634),Biological Process:regulation of cell cycle (GO:0051726)	retinoblastoma-like protein 1	IPR002719 [Retinoblastoma-associated protein, B-box] ; IPR002720[Retinoblastoma-associated protein, A-box] ; IPR024599[Retinoblastoma-associated protein, N-terminal]
ENSP00000344816.7	BSD domain containing 1 [Source_HGNC Symbol_Acc_HGNC_25501]	BSDC1	62.3426	77.4305	78.9593	102.633	103.336	136.999	0.637761	0.0297077	-0.648912	down	--	--	IPR005607 [BSD domain]
ENSP00000348168.4	general transcription factor IIE subunit 2 [Source_HGNC Symbol_Acc_HGNC_4651]	GTF2E2	0	0	0	29.9856	58.1303	40.1751	#NAME?	0	#NAME?	down	Biological Process:transcription initiation from RNA polymerase II promoter (GO:0006367)	transcription initiation factor TFIIE subunit beta	IPR003166 [Transcription factor TFIIE beta subunit, DNA-binding domain]
ENSP00000348551.4	nuclear receptor corepressor 2 [Source_HGNC Symbol_Acc_HGNC_7673]	NCOR2	0	0	0	89.2452	79.68	121.721	#NAME?	0	#NAME?	down	--	nuclear receptor co-repressor 2	IPR001005 [SANT/Myb domain]
ENSP00000348838.4	ubiquitin conjugating enzyme E2 C [Source_HGNC Symbol_Acc_HGNC_15937]	UBE2C	422.56	393.183	459.662	804.733	892.433	909.949	0.489202	0.000300973	-1.0315	down	--	ubiquitin-conjugating enzyme E2 C	IPR000608 [Ubiquitin-conjugating enzyme E2]
ENSP00000350032.2	FERM domain containing 4A [Source_HGNC Symbol_Acc_HGNC_25491]	FRMD4A	0	0	0	80.938	115.194	126.653	#NAME?	0	#NAME?	down	--	--	IPR018979 [FERM, N-terminal] ; IPR018980[FERM, C-terminal PH-like domain] ; IPR019748[FERM central domain] ; IPR021774[Protein of unknown function DUF3338]
ENSP00000350961.4	distal membrane arm assembly complex 1 [Source_HGNC Symbol_Acc_HGNC_30536]	DMAC1	235.914	206.345	227.67	341.373	377.023	379.165	0.61038	0.000701118	-0.71222	down	--	--	IPR028036 [Domain of unknown function DUF4536]
ENSP00000351770.4	forkhead associated phosphopeptide binding domain 1 [Source_HGNC Symbol_Acc_HGNC_29408]	FHAD1	9547.62	9971.31	10524.3	17723.9	13435.4	19103.2	0.597727	0.0175958	-0.742442	down	Molecular Function:protein binding (GO:0005515)	--	IPR000253 [Forkhead-associated (FHA) domain]
ENSP00000353401.3	cut like homeobox 1 [Source_HGNC Symbol_Acc_HGNC_2557]	CUX1	112.852	157.667	121.31	198.411	215.062	258.072	0.583473	0.0142667	-0.777262	down	Molecular Function:DNA binding (GO:0003677)	homeobox protein cut-like	IPR001356 [Homeobox domain] ; IPR003350[CUT domain]
ENSP00000353769.2	SR-related CTD associated factor 1 [Source_HGNC Symbol_Acc_HGNC_30403]	SCAF1	49.4841	53.7178	27.2946	92.1836	81.0129	102.286	0.473701	0.00917814	-1.07795	down	--	--	--
ENSP00000355899.3	ribosomal RNA processing 15 homolog [Source_HGNC Symbol_Acc_HGNC_24255]	RRP15	104.825	110.63	159.989	214.186	281.536	272.008	0.48903	0.0087903	-1.032	down	Biological Process:rRNA processing (GO:0006364)	--	IPR012459 [Ribosomal RNA-processing protein 15]
ENSP00000355922.3	centromere protein F [Source_HGNC Symbol_Acc_HGNC_1857]	CENPF	79.3612	75.622	36.7529	115.98	109.488	141.601	0.522344	0.0252986	-0.936928	down	Molecular Function:transcription factor binding (GO:0008134),Molecular Function:protein homodimerization activity (GO:0042803),Molecular Function:dynein binding (GO:0045502)	centromere protein F	IPR018302 [Kinetochore protein Cenp-F/LEK1, Rb protein-binding domain] ; IPR018463[Centromere protein Cenp-F, N-terminal] ; IPR019513[Centromere protein Cenp-F, leucine-rich repeat-containing domain]
ENSP00000356567.3	acyl-CoA binding domain containing 6 [Source_HGNC Symbol_Acc_HGNC_23339]	ACBD6	106.615	117.399	106.956	154.765	161.68	198.299	0.642977	0.0118088	-0.637162	down	Molecular Function:fatty-acyl-CoA binding (GO:0000062)	--	IPR000582 [Acyl-CoA-binding protein, ACBP] ; IPR020683[Ankyrin repeat-containing domain]
ENSP00000356853.4	uridine-cytidine kinase 2 [Source_HGNC Symbol_Acc_HGNC_12562]	UCK2	367.997	354.092	298.571	495.132	494.39	554.476	0.66105	0.00388857	-0.597169	down	Molecular Function:ATP binding (GO:0005524),Biological Process:metabolic process (GO:0008152),Molecular Function:kinase activity (GO:0016301)	uridine kinase	IPR006083 [Phosphoribulokinase/uridine kinase]
ENSP00000358547.3	membrane palmitoylated protein 1 [Source_HGNC Symbol_Acc_HGNC_7219]	MPP1	67.8157	36.3154	45.8134	101.213	93.218	82.6647	0.54113	0.0169996	-0.885953	down	Molecular Function:protein binding (GO:0005515)	55 kDa erythrocyte membrane protein	IPR001478 [PDZ domain] ; IPR008145[Guanylate kinase/L-type calcium channel beta subunit] ; IPR011511[Variant SH3 domain]
ENSP00000359291.4	zinc finger protein 185 with LIM domain [Source_HGNC Symbol_Acc_HGNC_12976]	ZNF185	154.159	160.882	157.454	230.716	286.728	235.354	0.627651	0.0336804	-0.671966	down	--	--	--
ENSP00000360939.5	cytidine/uridine monophosphate kinase 1 [Source_HGNC Symbol_Acc_HGNC_18170]	CMPK1	376.777	346.708	496.753	658.332	736.913	898.837	0.531907	0.013222	-0.910754	down	--	--	--
ENSP00000361013.5	MAP kinase interacting serine/threonine kinase 1 [Source_HGNC Symbol_Acc_HGNC_7110]	MKNK1	41.5194	44.3293	67.8182	94.9402	116.438	166.511	0.406645	0.0304843	-1.29816	down	Molecular Function:protein kinase activity (GO:0004672),Molecular Function:ATP binding (GO:0005524),Biological Process:protein phosphorylation (GO:0006468)	MAP kinase interacting serine/threonine kinase	IPR000719 [Protein kinase domain]
ENSP00000361291.1	kinesin family member 2C [Source_HGNC Symbol_Acc_HGNC_6393]	KIF2C	317.417	347.848	282.375	459.273	514.86	545.006	0.623801	0.00374416	-0.680843	down	Molecular Function:microtubule motor activity (GO:0003777),Molecular Function:ATP binding (GO:0005524),Biological Process:microtubule-based movement (GO:0007018),Molecular Function:microtubule binding (GO:0008017)	kinesin family member 2/24	IPR001752 [Kinesin motor domain]
ENSP00000361932.3	fucosyltransferase 11 [Source_HGNC Symbol_Acc_HGNC_19233]	FUT11	0	0	0	61.3759	51.1549	72.9198	#NAME?	0	#NAME?	down	Biological Process:protein glycosylation (GO:0006486),Molecular Function:fucosyltransferase activity (GO:0008417),Cellular Component:membrane (GO:0016020)	galactoside 3-L-fucosyltransferase 11	IPR001503 [Glycosyl transferase family 10] ; IPR031481[Fucosyltransferase, N-terminal]
ENSP00000362070.4	ecdysoneless cell cycle regulator [Source_HGNC Symbol_Acc_HGNC_17029]	ECD	52.6174	55.2769	44.603	175.126	158.371	201.002	0.28531	0.000574909	-1.8094	down	--	--	IPR010770 [Ecd family]
ENSP00000362820.5	serine and arginine rich splicing factor 3 [Source_HGNC Symbol_Acc_HGNC_10785]	SRSF3	1996.53	1995.76	2827	3251.15	3436.95	3541	0.666656	0.017186	-0.584985	down	Molecular Function:nucleic acid binding (GO:0003676)	splicing factor, arginine/serine-rich 3	IPR000504 [RNA recognition motif domain]
ENSP00000362980.4	obscurin like 1 [Source_HGNC Symbol_Acc_HGNC_29092]	OBSL1	0	0	0	125.556	67.2542	69.2297	#NAME?	0	#NAME?	down	--	obscurin-like protein 1	IPR013098 [Immunoglobulin I-set]
ENSP00000363524.3	kinesin family member 4A [Source_HGNC Symbol_Acc_HGNC_13339]	KIF4A	267.383	253.728	267.442	411.823	396.933	497.723	0.603571	0.0293754	-0.728405	down	Molecular Function:microtubule motor activity (GO:0003777),Molecular Function:ATP binding (GO:0005524),Biological Process:microtubule-based movement (GO:0007018),Molecular Function:microtubule binding (GO:0008017)	kinesin family member 4/21/27	IPR001752 [Kinesin motor domain]
ENSP00000363702.2	bone morphogenetic protein receptor type 2 [Source_HGNC Symbol_Acc_HGNC_1078]	BMPR2	22.9628	18.4242	62.3291	106.548	81.4904	102.787	0.356627	0.0174785	-1.48751	down	Molecular Function:protein kinase activity (GO:0004672),Molecular Function:transmembrane receptor protein serine/threonine kinase activity (GO:0004675),Molecular Function:ATP binding (GO:0005524),Biological Process:protein phosphorylation (GO:0006468),Cellular Component:membrane (GO:0016020)	bone morphogenetic protein receptor type-2	IPR000472 [Activin types I and II receptor domain] ; IPR000719[Protein kinase domain]
ENSP00000363761.3	EPH receptor B2 [Source_HGNC Symbol_Acc_HGNC_3393]	EPHB2	47.3116	52.2833	65.1083	78.4963	101.553	0	0.609844	0.0494348	-0.713488	down	Molecular Function:protein kinase activity (GO:0004672),Molecular Function:protein binding (GO:0005515),Biological Process:protein phosphorylation (GO:0006468)	Eph receptor B2	IPR001090 [Ephrin receptor ligand binding domain] ; IPR001245[Serine-threonine/tyrosine-protein kinase catalytic domain] ; IPR001660[Sterile alpha motif domain] ; IPR003961[Fibronectin type III] ; IPR011641[Tyrosine-protein kinase ephrin type A/B receptor-like] ; IPR027936[Ephrin receptor, transmembrane domain]
ENSP00000364519.4	transcription factor Dp-1 [Source_HGNC Symbol_Acc_HGNC_11749]	TFDP1	0	0	0	13.4725	79.4987	334.6	#NAME?	0	#NAME?	down	Cellular Component:transcription factor complex (GO:0005667)	transcription factor Dp-1	IPR003316 [E2F/DP family, winged-helix DNA-binding domain] ; IPR014889[Transcription factor DP, C-terminal]
ENSP00000365076.1	chromosome 6 open reading frame 47 [Source_HGNC Symbol_Acc_HGNC_19076]	C6orf47	0	0	0	52.7239	39.1345	73.9224	#NAME?	0	#NAME?	down	--	--	IPR029073 [Protein of unknown function DUF4661]
ENSP00000365273.3	inhibitor of DNA binding 1, HLH protein [Source_HGNC Symbol_Acc_HGNC_5360]	ID1	0	0	0	55.1763	52.9345	64.7397	#NAME?	0	#NAME?	down	Molecular Function:protein dimerization activity (GO:0046983)	DNA-binding protein inhibitor ID1	IPR011598 [Myc-type, basic helix-loop-helix (bHLH) domain]
ENSP00000365946.1	RNA binding motif protein 3 [Source_HGNC Symbol_Acc_HGNC_9900]	RBM3	483.266	425.98	714.469	901.148	881.26	831.382	0.621211	0.0219043	-0.686845	down	Molecular Function:nucleic acid binding (GO:0003676)	RNA-binding protein 3	IPR000504 [RNA recognition motif domain]
ENSP00000366311.2	ubiquitin specific peptidase 11 [Source_HGNC Symbol_Acc_HGNC_12609]	USP11	153.109	146.385	168.111	226.838	219.445	329.811	0.60251	0.0468187	-0.730944	down	Molecular Function:thiol-dependent ubiquitin-specific protease activity (GO:0004843),Biological Process:protein deubiquitination (GO:0016579),Molecular Function:thiol-dependent ubiquitinyl hydrolase activity (GO:0036459)	ubiquitin carboxyl-terminal hydrolase 4/11	IPR001394 [Peptidase C19, ubiquitin carboxyl-terminal hydrolase] ; IPR006615[Peptidase C19, ubiquitin-specific peptidase, DUSP domain] ; IPR028135[Ubiquitin-like domain, USP-type] ; IPR029346[Ubiquitin carboxyl-terminal hydrolase, C-terminal]
ENSP00000368438.5	proliferating cell nuclear antigen [Source_HGNC Symbol_Acc_HGNC_8729]	PCNA	742.099	749.359	725.379	1104.71	1241.26	1117.02	0.64015	0.000713451	-0.643517	down	Molecular Function:DNA binding (GO:0003677),Biological Process:regulation of DNA replication (GO:0006275)	proliferating cell nuclear antigen	IPR022648 [Proliferating cell nuclear antigen, PCNA, N-terminal] ; IPR022649[Proliferating cell nuclear antigen, PCNA, C-terminal]
ENSP00000369965.3	basic transcription factor 3 [Source_HGNC Symbol_Acc_HGNC_1125]	BTF3	573.583	507.787	573.926	801.042	1034.63	781.721	0.632421	0.0189577	-0.661043	down	--	nascent polypeptide-associated complex subunit beta	IPR002715 [Nascent polypeptide-associated complex NAC domain]
ENSP00000370321.4	nuclear factor I B [Source_HGNC Symbol_Acc_HGNC_7785]	NFIB	0	0	0	81.5847	74.9977	446.395	#NAME?	0	#NAME?	down	Cellular Component:intracellular (GO:0005622),Cellular Component:nucleus (GO:0005634),Biological Process:DNA replication (GO:0006260)	nuclear factor I/B	IPR000647 [CTF transcription factor/nuclear factor 1] ; IPR003619[MAD homology 1, Dwarfin-type] ; IPR019548[CTF transcription factor/nuclear factor 1, N-terminal]
ENSP00000370996.1	zinc finger MYND-type containing 11 [Source_HGNC Symbol_Acc_HGNC_16966]	ZMYND11	65.3119	71.3623	38.5858	120.735	86.1758	144.176	0.499193	0.0404841	-1.00233	down	Molecular Function:protein binding (GO:0005515)	--	IPR000313 [PWWP domain] ; IPR001487[Bromodomain]
ENSP00000373783.3	lysyl oxidase like 2 [Source_HGNC Symbol_Acc_HGNC_6666]	LOXL2	240.138	261.116	217.433	384.363	417.785	342.637	0.627792	0.00482933	-0.671642	down	Molecular Function:scavenger receptor activity (GO:0005044),Molecular Function:copper ion binding (GO:0005507),Cellular Component:membrane (GO:0016020),Biological Process:oxidation-reduction process (GO:0055114)	lysyl oxidase-like protein 2/3/4	IPR001190 [SRCR domain] ; IPR001695[Lysyl oxidase]
ENSP00000377114.2	lipoyltransferase 1 [Source_HGNC Symbol_Acc_HGNC_29569]	LIPT1	0	0	0	84.8914	77.6903	124.649	#NAME?	0	#NAME?	down	--	lipoyltransferase 1	--
ENSP00000378356.3	kinesin family member 20A [Source_HGNC Symbol_Acc_HGNC_9787]	KIF20A	61.2343	64.3886	52.6996	132.478	128.065	160.916	0.423108	0.00172892	-1.2409	down	Molecular Function:microtubule motor activity (GO:0003777),Molecular Function:ATP binding (GO:0005524),Biological Process:microtubule-based movement (GO:0007018),Molecular Function:microtubule binding (GO:0008017)	kinesin family member 20	IPR001752 [Kinesin motor domain]
ENSP00000381428.2	CGG triplet repeat binding protein 1 [Source_HGNC Symbol_Acc_HGNC_1888]	CGGBP1	88.1073	51.6773	69.1429	232.732	200.456	106.046	0.387453	0.0492223	-1.36791	down	--	--	--
ENSP00000382250.2	mitochondrial ribosomal protein S6 [Source_HGNC Symbol_Acc_HGNC_14051]	MRPS6	14.0355	21.3634	28.2689	0	214.688	220.309	0.0975761	5.39595e-05	-3.35733	down	Molecular Function:structural constituent of ribosome (GO:0003735),Cellular Component:ribosome (GO:0005840),Biological Process:translation (GO:0006412),Molecular Function:rRNA binding (GO:0019843)	small subunit ribosomal protein S6	IPR000529 [Ribosomal protein S6]
ENSP00000383155.2	selenoprotein M [Source_HGNC Symbol_Acc_HGNC_30397]	SELENOM	0	0	0	9.81384	16.2416	33.8841	#NAME?	0	#NAME?	down	--	--	IPR014912 [Sep15/SelM redox]
ENSP00000386326.1	activating transcription factor 2 [Source_HGNC Symbol_Acc_HGNC_784]	ATF2	24.0212	21.6187	20.712	47.1942	40.2158	0	0.50606	0.00499932	-0.98262	down	Molecular Function:sequence-specific DNA binding (GO:0043565)	cyclic AMP-dependent transcription factor ATF-2	IPR004827 [Basic-leucine zipper domain]
ENSP00000388320.2	cytosolic thiouridylase subunit 2 [Source_HGNC Symbol_Acc_HGNC_28005]	CTU2	103.739	70.2122	69.8118	151.258	118.803	133.799	0.603583	0.0218679	-0.728375	down	Molecular Function:tRNA binding (GO:0000049),Biological Process:tRNA wobble uridine modification (GO:0002098),Biological Process:tRNA thio-modification (GO:0034227)	cytoplasmic tRNA 2-thiolation protein 2	IPR019407 [Cytoplasmic tRNA 2-thiolation protein 2]
ENSP00000410619.2	CCHC-type zinc finger nucleic acid binding protein [Source_HGNC Symbol_Acc_HGNC_13164]	CNBP	196.987	93.7729	174.422	376.647	482.083	335.508	0.389522	0.0106327	-1.36022	down	Molecular Function:nucleic acid binding (GO:0003676),Molecular Function:zinc ion binding (GO:0008270)	cellular nucleic acid-binding protein	IPR001878 [Zinc finger, CCHC-type]
ENSP00000419126.1	chromosome 10 open reading frame 88 [Source_HGNC Symbol_Acc_HGNC_25822]	C10orf88	0	0	0	228.319	24.3475	43.7886	#NAME?	0	#NAME?	down	--	--	IPR028043 [Protein of unknown function DUF4506]
ENSP00000427914.1	poly(A) binding protein cytoplasmic 1 [Source_HGNC Symbol_Acc_HGNC_8554]	PABPC1	0	0	0	80.8494	87.4148	113.017	#NAME?	0	#NAME?	down	Molecular Function:nucleic acid binding (GO:0003676)	polyadenylate-binding protein	IPR000504 [RNA recognition motif domain]
ENSP00000433485.3	RAB15, member RAS oncogene family [Source_HGNC Symbol_Acc_HGNC_20150]	RAB15	0	0	0	15.4057	56.9592	39.3125	#NAME?	0	#NAME?	down	Molecular Function:GTP binding (GO:0005525),Biological Process:small GTPase mediated signal transduction (GO:0007264)	Ras-related protein Rab-15	IPR001806 [Small GTPase superfamily]
ENSP00000463154.1	acidic nuclear phosphoprotein 32 family member E [Source_HGNC Symbol_Acc_HGNC_16673]	ANP32E	213.59	357.956	310.752	524.277	455.621	711.376	0.521677	0.0367976	-0.938772	down	--	acidic leucine-rich nuclear phosphoprotein 32 family member E	--
ENSP00000470034.1	nitric oxide synthase interacting protein [Source_HGNC Symbol_Acc_HGNC_17946]	NOSIP	497.228	485.192	422.211	697.879	769.67	689.722	0.651115	0.00188758	-0.619016	down	--	nitric oxide synthase-interacting protein	IPR031790 [Nitric oxide synthase-interacting protein, zinc-finger]
ENSP00000473664.1	basigin (Ok blood group) [Source_HGNC Symbol_Acc_HGNC_1116]	BSG	2273.98	1609.98	2489.3	3948.84	3342.81	3464.9	0.592501	0.0106191	-0.75511	down	--	basigin	--
ENSP00000477507.1	ribosomal oxygenase 1 [Source_HGNC Symbol_Acc_HGNC_20968]	RIOX1	89.7046	64.5369	89.727	128.306	135.271	124.119	0.629277	0.00599509	-0.668233	down	--	--	IPR003347 [JmjC domain]
ENSP00000478171.1	ubiquitin like with PHD and ring finger domains 1 [Source_HGNC Symbol_Acc_HGNC_12556]	UHRF1	165.975	153.09	131.17	249.667	272.444	256.568	0.578204	0.000851632	-0.79035	down	Molecular Function:protein binding (GO:0005515),Molecular Function:histone binding (GO:0042393)	E3 ubiquitin-protein ligase UHRF1	IPR000626 [Ubiquitin domain] ; IPR003105[SRA-YDG] ; IPR019787[Zinc finger, PHD-finger] ; IPR021991[UHRF1, tandem tudor domain]
ENSP00000485627.1	WASH complex subunit 1 [Source_HGNC Symbol_Acc_HGNC_24361]	WASHC1	140.303	105.163	121.747	198.938	173.135	202.778	0.638796	0.00735393	-0.646573	down	--	WAS protein family homolog 1	IPR021854 [WASH1, WAHD domain]
ENSP00000498289.1	EEF1A lysine methyltransferase 2 [Source_HGNC Symbol_Acc_HGNC_33787]	EEF1AKMT2	0	0	0	169.807	149.337	177.871	#NAME?	0	#NAME?	down	--	--	IPR025714 [Methyltransferase domain]
