# Supplementary material for: A novel host restriction factor MRPS6 mediates the inhibition of PDCoV infection in HIEC-6 cells
Source: Front Immunol. 2024 Jun 11;15:1381026. doi: 10.3389/fimmu.2024.1381026 (PMC11196785; doi:10.3389/fimmu.2024.1381026)
Supplement: Supplementary file 2 [file Table_2.xlsx]

## Sheet: Sheet1
Supplementary Table 2 Heat map of all differential genes(48h)
GeneID	Gene Description	Gene symbol	log2 fold change
Protein	Description	Gene	pro_HI_PD_48h_1	pro_HI_PD_48h_2	pro_HI_PD_48h_3	pro_HI_48h_1	pro_HI_48h_2	pro_HI_48h_3
ENSP00000000442.6	estrogen related receptor alpha [Source_HGNC Symbol_Acc_HGNC_3471]	ESRRA	-1.49852	0.108514	-0.887782	0.376647	0.898295	1.00285
ENSP00000002165.5	alpha-L-fucosidase 2 [Source_HGNC Symbol_Acc_HGNC_4008]	FUCA2	0.84179	0.862536	0.942187	-1.12993	-1.09958	-0.417005
ENSP00000034275.7	RAN binding protein 3 [Source_HGNC Symbol_Acc_HGNC_9850]	RANBP3	-0.878911	-1.1401	-0.568951	0.432741	0.860554	1.29467
ENSP00000040877.1	TAR (HIV-1) RNA binding protein 1 [Source_HGNC Symbol_Acc_HGNC_11568]	TARBP1	-1.07249	-1.13257	-0.32569	1.16818	0.971143	0.391431
ENSP00000054666.6	vesicle associated membrane protein 3 [Source_HGNC Symbol_Acc_HGNC_12644]	VAMP3	0.880217	1.48796	0.00312713	-0.790681	-1.05186	-0.528766
ENSP00000199814.4	RNA binding motif protein 22 [Source_HGNC Symbol_Acc_HGNC_25503]	RBM22	-0.822073	-1.08589	-0.746845	0.511495	0.951833	1.19149
ENSP00000215980.5	centromere protein M [Source_HGNC Symbol_Acc_HGNC_18352]	CENPM	-0.318353	-1.46638	-0.621383	1.29288	0.745121	0.368115
ENSP00000216080.5	lipase maturation factor 2 [Source_HGNC Symbol_Acc_HGNC_25096]	LMF2	1.31864	1.01997	0.0661799	-0.412808	-1.17214	-0.819839
ENSP00000216780.4	phosphoenolpyruvate carboxykinase 2, mitochondrial [Source_HGNC Symbol_Acc_HGNC_8725]	PCK2	0.457575	1.5128	0.537212	-0.882934	-1.0512	-0.573456
ENSP00000219431.4	N-methylpurine DNA glycosylase [Source_HGNC Symbol_Acc_HGNC_7211]	MPG	-1.21136	-0.568057	-0.720306	0.392705	0.655312	1.4517
ENSP00000221086.3	myotubularin related protein 9 [Source_HGNC Symbol_Acc_HGNC_14596]	MTMR9	0.857879	0.887934	0.514086	-0.0384266	-0.501479	-1.71999
ENSP00000221859.3	RNA polymerase II subunit I [Source_HGNC Symbol_Acc_HGNC_9196]	POLR2I	-0.59178	-0.792764	-0.987832	-0.00672138	0.861362	1.51773
ENSP00000222693.4	caveolin 2 [Source_HGNC Symbol_Acc_HGNC_1528]	CAV2	0.618608	0.295142	1.37374	-0.308059	-0.447001	-1.53243
ENSP00000225805.4	chromosome 17 open reading frame 75 [Source_HGNC Symbol_Acc_HGNC_30173]	C17orf75	0.382058	1.05918	0.78107	-0.101054	-0.404111	-1.71714
ENSP00000227638.3	pannexin 1 [Source_HGNC Symbol_Acc_HGNC_8599]	PANX1	0.213571	1.11502	1.14863	-0.577996	-0.593133	-1.30609
ENSP00000230895.6	death associated protein [Source_HGNC Symbol_Acc_HGNC_2672]	DAP	0.914554	1.10396	0.593017	-1.21007	-0.971723	-0.429747
ENSP00000239026.7	helicase, lymphoid specific [Source_HGNC Symbol_Acc_HGNC_4861]	HELLS	-0.975332	-0.883399	-0.744125	0.533905	0.654162	1.41479
ENSP00000243067.4	cyclin dependent kinase 2 [Source_HGNC Symbol_Acc_HGNC_1771]	CDK2	-0.730924	-0.983703	-0.773586	0.131466	0.948992	1.40776
ENSP00000244534.5	histone cluster 1 H1 family member d [Source_HGNC Symbol_Acc_HGNC_4717]	HIST1H1D	0.480286	1.33486	0.480233	-0.223206	-0.506909	-1.56527
ENSP00000246194.3	RALY heterogeneous nuclear ribonucleoprotein [Source_HGNC Symbol_Acc_HGNC_15921]	RALY	-0.798568	-1.34026	-0.454632	0.588608	1.04209	0.962759
ENSP00000246792.2	RAS related [Source_HGNC Symbol_Acc_HGNC_10447]	RRAS	0.718356	0.54728	1.01859	-0.0601703	-0.533193	-1.69086
ENSP00000247970.4	peptidylprolyl cis/trans isomerase, NIMA-interacting 1 [Source_HGNC Symbol_Acc_HGNC_8988]	PIN1	-0.997413	-1.10075	-0.466729	0.893163	0.399628	1.2721
ENSP00000248451.3	PNKD, MBL domain containing [Source_HGNC Symbol_Acc_HGNC_9153]	PNKD	-1.12643	-0.827683	-0.731833	1.0081	1.0471	0.630742
ENSP00000251453.2	ribosomal protein S16 [Source_HGNC Symbol_Acc_HGNC_10396]	RPS16	-0.835408	-1.21312	-0.588982	1.20402	0.660045	0.773444
ENSP00000252136.7	tRNA methyltransferase 2 homolog A [Source_HGNC Symbol_Acc_HGNC_24974]	TRMT2A	0.627422	0.765201	1.2031	-0.464516	-0.857559	-1.27365
ENSP00000252595.6	solute carrier family 27 member 1 [Source_HGNC Symbol_Acc_HGNC_10995]	SLC27A1	0.996836	0.0193702	1.31395	-0.218405	-1.08785	-1.0239
ENSP00000254101.3	protein kinase AMP-activated non-catalytic subunit beta 2 [Source_HGNC Symbol_Acc_HGNC_9379]	PRKAB2	1.21278	0.883909	-1.15889	0.247264	-0.0261675	-1.15889
ENSP00000255390.5	SCO1, cytochrome c oxidase assembly protein [Source_HGNC Symbol_Acc_HGNC_10603]	SCO1	-0.884251	-0.903065	-0.649553	0.68089	1.57631	0.179667
ENSP00000256079.4	importin 8 [Source_HGNC Symbol_Acc_HGNC_9853]	IPO8	-0.872286	-1.39102	-0.249232	0.673914	0.698339	1.14028
ENSP00000258449.1	transforming growth factor beta receptor associated protein 1 [Source_HGNC Symbol_Acc_HGNC_16836]	TGFBRAP1	0.0520149	1.21918	1.20087	-0.967321	-0.730381	-0.774363
ENSP00000259006.3	LIM domain containing 2 [Source_HGNC Symbol_Acc_HGNC_28142]	LIMD2	0.711835	1.19314	0.600753	-0.418202	-0.622445	-1.46508
ENSP00000259699.6	homeostatic iron regulator [Source_HGNC Symbol_Acc_HGNC_4886]	HFE	1.08465	0.538256	0.774076	-0.397306	-1.6233	-0.37638
ENSP00000261219.7	vezatin, adherens junctions transmembrane protein [Source_HGNC Symbol_Acc_HGNC_18258]	VEZT	-0.698801	-0.289091	-0.0181633	1.20736	1.11381	-1.31511
ENSP00000261674.4	splicing factor SWAP [Source_HGNC Symbol_Acc_HGNC_10790]	SFSWAP	-1.09771	-0.0899075	-1.0403	0.911752	-0.0515952	1.36776
ENSP00000261817.2	proteasome 26S subunit, non-ATPase 9 [Source_HGNC Symbol_Acc_HGNC_9567]	PSMD9	0.882935	1.12032	0.698272	-0.72744	-0.982195	-0.991892
ENSP00000262238.4	YY1 transcription factor [Source_HGNC Symbol_Acc_HGNC_12856]	YY1	1.24001	0.429163	0.675098	-0.480748	-0.277945	-1.58558
ENSP00000262887.4	X-ray repair cross complementing 1 [Source_HGNC Symbol_Acc_HGNC_12828]	XRCC1	-0.968716	-0.685495	-0.948825	0.349118	1.00559	1.24833
ENSP00000263201.1	cell division cycle 45 [Source_HGNC Symbol_Acc_HGNC_1739]	CDC45	-0.911259	-0.853889	-0.893468	0.798788	0.559338	1.30049
ENSP00000263277.2	EH domain containing 2 [Source_HGNC Symbol_Acc_HGNC_3243]	EHD2	-0.857493	-0.909824	-0.556751	0.68443	0.00916946	1.63047
ENSP00000263368.3	biliverdin reductase B [Source_HGNC Symbol_Acc_HGNC_1063]	BLVRB	1.08237	0.591732	0.556432	-0.429682	-1.72582	-0.075034
ENSP00000263736.4	S1 RNA binding domain 1 [Source_HGNC Symbol_Acc_HGNC_25521]	SRBD1	-0.810623	-0.63442	-0.952364	1.19173	-0.0628771	1.26856
ENSP00000264991.4	ubiquitin like modifier activating enzyme 5 [Source_HGNC Symbol_Acc_HGNC_23230]	UBA5	-0.970405	-0.760372	-0.559783	0.169612	0.393835	1.72711
ENSP00000265295.4	spindle apparatus coiled-coil protein 1 [Source_HGNC Symbol_Acc_HGNC_26010]	SPDL1	-0.678618	-1.06039	-0.690751	0.513817	1.60547	0.310473
ENSP00000268099.9	secretory carrier membrane protein 2 [Source_HGNC Symbol_Acc_HGNC_10564]	SCAMP2	0.991513	1.30748	0.0658582	-1.24877	-0.80382	-0.312261
ENSP00000269214.4	establishment of sister chromatid cohesion N-acetyltransferase 1 [Source_HGNC Symbol_Acc_HGNC_24645]	ESCO1	0.930063	0.955968	0.669162	-0.35237	-0.767534	-1.43529
ENSP00000269967.2	coiled-coil domain containing 97 [Source_HGNC Symbol_Acc_HGNC_28289]	CCDC97	-0.252149	-1.06751	-1.08216	0.175298	0.872059	1.35446
ENSP00000270649.5	zinc finger protein 614 [Source_HGNC Symbol_Acc_HGNC_24722]	ZNF614	-0.758285	-1.08027	-0.828071	0.912202	0.560026	1.1944
ENSP00000272233.4	ras homolog family member B [Source_HGNC Symbol_Acc_HGNC_668]	RHOB	0.806534	0.908275	0.828988	-0.451538	-0.574612	-1.51765
ENSP00000272427.6	exocyst complex component 6B [Source_HGNC Symbol_Acc_HGNC_17085]	EXOC6B	0.0766716	0.959815	1.29379	-1.31177	-0.791709	-0.226804
ENSP00000272519.4	RAS like proto-oncogene B [Source_HGNC Symbol_Acc_HGNC_9840]	RALB	-0.808245	-1.43923	-0.0494572	0.823444	1.24136	0.232131
ENSP00000273062.2	CTD small phosphatase 1 [Source_HGNC Symbol_Acc_HGNC_21614]	CTDSP1	0.605659	0.710501	1.1865	-1.39207	-0.843422	-0.267169
ENSP00000273986.4	CDGSH iron sulfur domain 2 [Source_HGNC Symbol_Acc_HGNC_24212]	CISD2	0.471623	1.01535	0.758416	-0.863386	0.166617	-1.54862
ENSP00000274203.10	myosin X [Source_HGNC Symbol_Acc_HGNC_7593]	MYO10	-0.694592	-1.14599	-0.588999	1.33806	0.0603664	1.03116
ENSP00000275736.4	tripartite motif containing 4 [Source_HGNC Symbol_Acc_HGNC_16275]	TRIM4	-0.640892	-0.955451	-0.916809	0.597869	1.52519	0.390092
ENSP00000276533.3	GINS complex subunit 4 [Source_HGNC Symbol_Acc_HGNC_28226]	GINS4	-0.684562	-0.48636	-1.05271	-0.271299	1.22907	1.26586
ENSP00000276569.3	armadillo repeat containing 1 [Source_HGNC Symbol_Acc_HGNC_17684]	ARMC1	1.11065	1.0137	0.216514	-0.892375	-0.0736346	-1.37486
ENSP00000277480.2	lipocalin 2 [Source_HGNC Symbol_Acc_HGNC_6526]	LCN2	0.63807	1.27406	0.759178	-0.820538	-0.985848	-0.864927
ENSP00000277982.5	sorbin and SH3 domain containing 1 [Source_HGNC Symbol_Acc_HGNC_14565]	SORBS1	0.78755	1.43424	0.149449	-1.29609	-0.391683	-0.683465
ENSP00000281701.6	nuclear VCP-like [Source_HGNC Symbol_Acc_HGNC_8070]	NVL	1.38955	0.814353	0.312948	-0.840427	-1.15168	-0.52475
ENSP00000282561.3	gap junction protein alpha 1 [Source_HGNC Symbol_Acc_HGNC_4274]	GJA1	-0.173051	-0.956255	-1.13308	1.29679	1.04132	-0.0757298
ENSP00000285021.7	XPC complex subunit, DNA damage recognition and repair factor [Source_HGNC Symbol_Acc_HGNC_12816]	XPC	1.04937	-1.61677	1.08322	-0.164035	-0.0693151	-0.282469
ENSP00000291386.3	SSU72 homolog, RNA polymerase II CTD phosphatase [Source_HGNC Symbol_Acc_HGNC_25016]	SSU72	-0.138381	-0.548813	-1.55101	0.390036	0.469105	1.37907
ENSP00000291547.4	PBX/knotted 1 homeobox 1 [Source_HGNC Symbol_Acc_HGNC_9022]	PKNOX1	1.05617	0.698851	0.517666	-0.403944	-0.153709	-1.71503
ENSP00000291552.4	U2 small nuclear RNA auxiliary factor 1 [Source_HGNC Symbol_Acc_HGNC_12453]	U2AF1	-0.953672	-0.598533	-0.799084	0.511307	1.67482	0.165163
ENSP00000292614.5	RNA polymerase II subunit J [Source_HGNC Symbol_Acc_HGNC_9197]	POLR2J	-0.98144	-1.22698	-0.418363	0.687871	1.0108	0.928107
ENSP00000295897.4	albumin [Source_HGNC Symbol_Acc_HGNC_399]	ALB	-0.869694	-0.169486	-1.3037	0.110784	1.19312	1.03897
ENSP00000296003.4	myotubularin related protein 14 [Source_HGNC Symbol_Acc_HGNC_26190]	MTMR14	-0.637481	-0.469639	-1.13725	0.190185	0.343819	1.71036
ENSP00000296161.4	deltex E3 ubiquitin ligase 3L [Source_HGNC Symbol_Acc_HGNC_30323]	DTX3L	0.588729	1.27424	0.540467	-0.0657543	-1.18991	-1.14777
ENSP00000296302.7	polybromo 1 [Source_HGNC Symbol_Acc_HGNC_30064]	PBRM1	-1.49139	-0.357383	-0.479694	0.537076	0.383384	1.40801
ENSP00000296702.5	transcription elongation regulator 1 [Source_HGNC Symbol_Acc_HGNC_15630]	TCERG1	-0.908721	-0.971239	-0.408842	0.520667	0.100001	1.66814
ENSP00000297562.4	adaptor related protein complex 5 subunit zeta 1 [Source_HGNC Symbol_Acc_HGNC_22197]	AP5Z1	1.24107	1.22717	-0.087272	-0.901271	-0.879716	-0.599985
ENSP00000297857.2	zinc fingers and homeoboxes 1 [Source_HGNC Symbol_Acc_HGNC_12871]	ZHX1	-0.785578	-1.29147	-0.428522	1.37393	0.606753	0.524887
ENSP00000299626.5	ALG8, alpha-1,3-glucosyltransferase [Source_HGNC Symbol_Acc_HGNC_23161]	ALG8	-0.669593	-0.523541	-1.29432	0.258672	0.953734	1.27505
ENSP00000299977.3	schlafen family member 5 [Source_HGNC Symbol_Acc_HGNC_28286]	SLFN5	0.769879	1.4303	0.160518	-0.534482	-0.475763	-1.35046
ENSP00000300291.5	nudix hydrolase 21 [Source_HGNC Symbol_Acc_HGNC_13870]	NUDT21	-1.08607	-0.957336	-0.377699	0.290665	0.613876	1.51657
ENSP00000301634.6	thymidine kinase 1 [Source_HGNC Symbol_Acc_HGNC_11830]	TK1	-0.8788	-0.670677	-1.13482	0.653449	1.03677	0.994077
ENSP00000301653.3	keratin 16 [Source_HGNC Symbol_Acc_HGNC_6423]	KRT16	0.553423	0.39868	1.51779	-0.553496	-1.16851	-0.747887
ENSP00000305069.4	transmembrane protein 192 [Source_HGNC Symbol_Acc_HGNC_26775]	TMEM192	0.108763	0.888857	1.44754	-0.887481	-1.00457	-0.55311
ENSP00000306822.3	apoptosis and caspase activation inhibitor [Source_HGNC Symbol_Acc_HGNC_13509]	AVEN	-0.475199	-1.25394	-0.843215	1.22641	0.47179	0.874152
ENSP00000307265.3	interferon regulatory factor 2 binding protein 1 [Source_HGNC Symbol_Acc_HGNC_21728]	IRF2BP1	1.12759	1.28856	-0.104911	-0.6169	-1.19444	-0.499893
ENSP00000308332.2	UTP23, small subunit processome component [Source_HGNC Symbol_Acc_HGNC_28224]	UTP23	0.745977	1.08058	0.435632	-0.315438	-0.234561	-1.71219
ENSP00000309259.2	5-aminolevulinate synthase 1 [Source_HGNC Symbol_Acc_HGNC_396]	ALAS1	-1.2994	-0.06425	-1.07413	1.0805	0.859011	0.498279
ENSP00000309428.6	AKT serine/threonine kinase 2 [Source_HGNC Symbol_Acc_HGNC_392]	AKT2	-0.506186	-0.547721	-1.47019	0.688096	0.669586	1.16641
ENSP00000309561.3	mitochondrial contact site and cristae organizing system subunit 13 [Source_HGNC Symbol_Acc_HGNC_33702]	MICOS13	-1.27809	-0.498126	-0.607545	0.581386	1.52847	0.273903
ENSP00000309871.5	Rac GTPase activating protein 1 [Source_HGNC Symbol_Acc_HGNC_9804]	RACGAP1	-0.811466	-0.323169	-1.3527	1.08141	1.05617	0.349755
ENSP00000311430.6	ribosomal protein L4 [Source_HGNC Symbol_Acc_HGNC_10353]	RPL4	-0.91708	-1.17706	-0.446568	1.01049	1.20226	0.327954
ENSP00000311768.4	zinc finger protein 706 [Source_HGNC Symbol_Acc_HGNC_24992]	ZNF706	-0.562852	-1.34821	-0.711263	1.00315	0.955305	0.663865
ENSP00000311986.6	par-3 family cell polarity regulator [Source_HGNC Symbol_Acc_HGNC_16051]	PARD3	-1.10551	-0.0420603	-1.0785	0.479506	0.218399	1.52817
ENSP00000312435.2	dystroglycan 1 [Source_HGNC Symbol_Acc_HGNC_2666]	DAG1	-0.888064	-1.0789	-0.687143	1.21657	0.542933	0.894614
ENSP00000315644.10	thymidylate synthetase [Source_HGNC Symbol_Acc_HGNC_12441]	TYMS	-0.76472	-1.16269	-0.708469	0.476203	1.11554	1.04414
ENSP00000318185.4	leucine rich repeat containing 42 [Source_HGNC Symbol_Acc_HGNC_28792]	LRRC42	0.543361	1.09884	0.743956	-0.285376	-0.477776	-1.623
ENSP00000322469.3	chromosome 3 open reading frame 38 [Source_HGNC Symbol_Acc_HGNC_28384]	C3orf38	-1.15328	0.935046	1.19243	-0.028006	0.2071	-1.15328
ENSP00000322524.4	dCTP pyrophosphatase 1 [Source_HGNC Symbol_Acc_HGNC_28777]	DCTPP1	-0.854523	-1.07364	-0.339599	0.166218	0.431953	1.66959
ENSP00000323288.7	RNA pseudouridine synthase domain containing 2 [Source_HGNC Symbol_Acc_HGNC_24180]	RPUSD2	-0.31956	-0.45267	-0.548024	-1.05984	0.722626	1.65747
ENSP00000323929.7	alpha-2-macroglobulin [Source_HGNC Symbol_Acc_HGNC_7]	A2M	0.33986	1.68339	0.355111	-0.891046	-0.854451	-0.632869
ENSP00000324318.5	trafficking protein particle complex 12 [Source_HGNC Symbol_Acc_HGNC_24284]	TRAPPC12	0.551202	1.33489	0.38325	-0.994859	0.057554	-1.33203
ENSP00000325518.10	thiosulfate sulfurtransferase like domain containing 1 [Source_HGNC Symbol_Acc_HGNC_35410]	TSTD1	0.666476	1.53717	0.0748741	-0.686515	-1.2697	-0.322301
ENSP00000326371.4	forkhead box C2 [Source_HGNC Symbol_Acc_HGNC_3801]	FOXC2	-0.937143	-0.543122	-1.16264	0.568315	1.0308	1.04379
ENSP00000326921.5	zinc finger FYVE-type containing 1 [Source_HGNC Symbol_Acc_HGNC_13180]	ZFYVE1	1.36126	0.266579	0.783427	-0.220133	-1.17662	-1.01452
ENSP00000328635.5	smoothelin [Source_HGNC Symbol_Acc_HGNC_11126]	SMTN	-1.09477	-1.28658	-0.106993	0.732723	1.04626	0.709367
ENSP00000328876.6	BAI1 associated protein 2 like 2 [Source_HGNC Symbol_Acc_HGNC_26203]	BAIAP2L2	-0.234742	-0.641764	-0.196392	1.49339	0.832783	-1.25328
ENSP00000329360.8	coiled-coil domain containing 137 [Source_HGNC Symbol_Acc_HGNC_33451]	CCDC137	-0.789242	1.08494	1.44893	-0.789242	-0.580989	-0.374391
ENSP00000329867.8	protein phosphatase methylesterase 1 [Source_HGNC Symbol_Acc_HGNC_30178]	PPME1	-1.27626	-0.964406	-0.221993	1.09653	1.04102	0.325102
ENSP00000332326.1	TNF alpha induced protein 2 [Source_HGNC Symbol_Acc_HGNC_11895]	TNFAIP2	0.2831	0.807693	1.19114	0.0674412	-0.96934	-1.38004
ENSP00000332455.3	karyopherin subunit alpha 2 [Source_HGNC Symbol_Acc_HGNC_6395]	KPNA2	-0.990951	-0.672396	-1.00361	0.682033	0.743948	1.24098
ENSP00000332756.3	ATPase phospholipid transporting 11C [Source_HGNC Symbol_Acc_HGNC_13554]	ATP11C	1.61821	0.273234	0.499804	-0.931356	-0.481061	-0.978827
ENSP00000332887.6	ubiquinol-cytochrome c reductase, complex III subunit X [Source_HGNC Symbol_Acc_HGNC_30863]	UQCR10	0.942587	1.14633	0.418396	-0.534993	-1.4284	-0.54392
ENSP00000333401.3	mitochondrial ribosomal protein L40 [Source_HGNC Symbol_Acc_HGNC_14491]	MRPL40	0.473314	0.373544	1.56405	-0.406737	-0.911522	-1.09265
ENSP00000333994.3	hemoglobin subunit beta [Source_HGNC Symbol_Acc_HGNC_4827]	HBB	-0.896993	-0.779935	-0.905439	0.304846	0.937763	1.33976
ENSP00000334156.5	spectrin beta, non-erythrocytic 1 [Source_HGNC Symbol_Acc_HGNC_11275]	SPTBN1	-0.591949	-0.680536	-0.959669	0.0165766	0.471064	1.74451
ENSP00000334319.8	piccolo presynaptic cytomatrix protein [Source_HGNC Symbol_Acc_HGNC_13406]	PCLO	1.1793	0.872882	0.49768	-0.976605	-1.23847	-0.334779
ENSP00000335044.6	AT-rich interaction domain 2 [Source_HGNC Symbol_Acc_HGNC_18037]	ARID2	1.44832	-0.195257	1.00339	-0.603775	-1.07858	-0.574088
ENSP00000337446.5	StAR related lipid transfer domain containing 3 [Source_HGNC Symbol_Acc_HGNC_17579]	STARD3	0.514892	1.56107	0.399161	-0.744142	-0.65728	-1.0737
ENSP00000337824.5	zinc finger FYVE-type containing 19 [Source_HGNC Symbol_Acc_HGNC_20758]	ZFYVE19	-1.27894	-1.13942	0.0487639	0.724574	0.517897	1.12713
ENSP00000338573.4	G protein nucleolar 3 like [Source_HGNC Symbol_Acc_HGNC_25553]	GNL3L	-0.773288	-0.875446	-1.06202	1.0016	1.00279	0.706354
ENSP00000339095.4	ribosomal protein S7 [Source_HGNC Symbol_Acc_HGNC_10440]	RPS7	-0.904165	-0.680314	-0.849653	0.293532	0.513297	1.6273
ENSP00000339720.5	NDUFA4, mitochondrial complex associated [Source_HGNC Symbol_Acc_HGNC_7687]	NDUFA4	-1.03197	-0.839401	-0.853299	0.895673	0.797265	1.03173
ENSP00000341874.3	RIO kinase 3 [Source_HGNC Symbol_Acc_HGNC_11451]	RIOK3	0.326087	1.65072	0.399408	-0.745525	-0.566442	-1.06424
ENSP00000342656.3	exostosin glycosyltransferase 2 [Source_HGNC Symbol_Acc_HGNC_3513]	EXT2	-0.829034	-1.27841	-0.387233	1.02313	0.289178	1.18237
ENSP00000343646.3	RB transcriptional corepressor like 1 [Source_HGNC Symbol_Acc_HGNC_9893]	RBL1	-0.838183	-0.0602735	-1.34916	0.686604	0.154493	1.40652
ENSP00000344816.7	BSD domain containing 1 [Source_HGNC Symbol_Acc_HGNC_25501]	BSDC1	-1.17991	-0.610679	-0.552999	0.340174	0.366688	1.63673
ENSP00000344831.5	solute carrier family 25 member 40 [Source_HGNC Symbol_Acc_HGNC_29680]	SLC25A40	0.610662	1.28722	0.74543	-0.643318	-1.01823	-0.981764
ENSP00000346874.3	fatty acyl-CoA reductase 1 [Source_HGNC Symbol_Acc_HGNC_26222]	FAR1	1.10008	0.549246	0.98212	-1.24261	-0.781294	-0.607539
ENSP00000348838.4	ubiquitin conjugating enzyme E2 C [Source_HGNC Symbol_Acc_HGNC_15937]	UBE2C	-0.91035	-1.02946	-0.759918	0.639184	0.994763	1.06578
ENSP00000350310.5	ATPase plasma membrane Ca2+ transporting 4 [Source_HGNC Symbol_Acc_HGNC_817]	ATP2B4	1.32386	0.552592	0.423225	-0.551766	-0.191733	-1.55618
ENSP00000350961.4	distal membrane arm assembly complex 1 [Source_HGNC Symbol_Acc_HGNC_30536]	DMAC1	-0.735122	-1.10564	-0.838426	0.586307	1.03303	1.05986
ENSP00000351770.4	forkhead associated phosphopeptide binding domain 1 [Source_HGNC Symbol_Acc_HGNC_29408]	FHAD1	-0.924625	-0.822517	-0.689247	1.04584	0.0123123	1.37824
ENSP00000353401.3	cut like homeobox 1 [Source_HGNC Symbol_Acc_HGNC_2557]	CUX1	-1.13557	-0.345062	-0.986372	0.373634	0.667348	1.42602
ENSP00000353769.2	SR-related CTD associated factor 1 [Source_HGNC Symbol_Acc_HGNC_30403]	SCAF1	-0.632318	-0.485058	-1.40413	0.852883	0.464337	1.20428
ENSP00000354410.2	phosphatidylinositol-4,5-bisphosphate 3-kinase catalytic subunit delta [Source_HGNC Symbol_Acc_HGNC_8977]	PIK3CD	0.726872	0.979674	0.794854	-0.288462	-0.689131	-1.52381
ENSP00000354665.2	mitochondrially encoded NADH_ubiquinone oxidoreductase core subunit 6 [Source_HGNC Symbol_Acc_HGNC_7462]	MT-ND6	0.892608	0.829912	0.928633	-1.12374	-1.09751	-0.4299
ENSP00000354883.4	ubiquitin like 7 [Source_HGNC Symbol_Acc_HGNC_28221]	UBL7	1.20276	1.13667	0.208005	-0.961369	-0.927282	-0.658786
ENSP00000355899.3	ribosomal RNA processing 15 homolog [Source_HGNC Symbol_Acc_HGNC_24255]	RRP15	-1.10381	-1.02905	-0.39334	0.304683	1.17212	1.0494
ENSP00000355922.3	centromere protein F [Source_HGNC Symbol_Acc_HGNC_1857]	CENPF	-0.373098	-0.474388	-1.52732	0.618862	0.443015	1.31293
ENSP00000356001.4	mitochondrial ribosomal protein L18 [Source_HGNC Symbol_Acc_HGNC_14477]	MRPL18	0.827306	0.098848	1.32889	-0.20449	-0.580514	-1.47004
ENSP00000356567.3	acyl-CoA binding domain containing 6 [Source_HGNC Symbol_Acc_HGNC_23339]	ACBD6	-0.931199	-0.638737	-0.921953	0.37459	0.562118	1.55518
ENSP00000356853.4	uridine-cytidine kinase 2 [Source_HGNC Symbol_Acc_HGNC_12562]	UCK2	-0.590203	-0.728263	-1.2795	0.672048	0.664678	1.26124
ENSP00000357330.3	ASH1 like histone lysine methyltransferase [Source_HGNC Symbol_Acc_HGNC_19088]	ASH1L	0.4621	1.54279	0.301013	-0.855109	-1.24117	-0.209617
ENSP00000357981.3	cathepsin S [Source_HGNC Symbol_Acc_HGNC_2545]	CTSS	0.839893	0.973517	0.845984	-0.747226	-0.606356	-1.30581
ENSP00000358547.3	membrane palmitoylated protein 1 [Source_HGNC Symbol_Acc_HGNC_7219]	MPP1	-0.12895	-1.33874	-0.973964	1.15368	0.846641	0.441335
ENSP00000359291.4	zinc finger protein 185 with LIM domain [Source_HGNC Symbol_Acc_HGNC_12976]	ZNF185	-0.912368	-0.789835	-0.852322	0.483013	1.50395	0.567564
ENSP00000360939.5	cytidine/uridine monophosphate kinase 1 [Source_HGNC Symbol_Acc_HGNC_18170]	CMPK1	-0.964041	-1.10278	-0.410486	0.335023	0.697591	1.44469
ENSP00000361013.5	MAP kinase interacting serine/threonine kinase 1 [Source_HGNC Symbol_Acc_HGNC_7110]	MKNK1	-0.981818	-0.923211	-0.433299	0.132391	0.58078	1.62516
ENSP00000361042.3	SURF1, cytochrome c oxidase assembly factor [Source_HGNC Symbol_Acc_HGNC_11474]	SURF1	0.184854	0.291789	1.76363	-0.609331	-1.00127	-0.629671
ENSP00000361206.3	mitochondrial ribosomal protein S18A [Source_HGNC Symbol_Acc_HGNC_14515]	MRPS18A	1.27004	0.207172	0.916299	-0.58812	-0.388451	-1.41694
ENSP00000361291.1	kinesin family member 2C [Source_HGNC Symbol_Acc_HGNC_6393]	KIF2C	-0.852885	-0.575935	-1.17181	0.438152	0.944057	1.21842
ENSP00000361359.3	CD40 molecule [Source_HGNC Symbol_Acc_HGNC_11919]	CD40	0.318008	1.52489	0.412842	-0.261555	-0.580968	-1.41322
ENSP00000362070.4	ecdysoneless cell cycle regulator [Source_HGNC Symbol_Acc_HGNC_17029]	ECD	-0.86985	-0.832466	-0.982505	0.852205	0.616684	1.21593
ENSP00000362820.5	serine and arginine rich splicing factor 3 [Source_HGNC Symbol_Acc_HGNC_10785]	SRSF3	-1.20914	-1.21025	-0.0206068	0.586421	0.852334	1.00124
ENSP00000362995.4	sphingomyelin phosphodiesterase acid like 3B [Source_HGNC Symbol_Acc_HGNC_21416]	SMPDL3B	1.0484	0.454246	1.03741	-0.584583	-1.4047	-0.550777
ENSP00000363524.3	kinesin family member 4A [Source_HGNC Symbol_Acc_HGNC_13339]	KIF4A	-0.811808	-0.947337	-0.811218	0.621847	0.47406	1.47446
ENSP00000363603.3	alpha-L-fucosidase 1 [Source_HGNC Symbol_Acc_HGNC_4006]	FUCA1	1.4091	0.935854	0.148597	-0.661981	-0.937809	-0.893764
ENSP00000363702.2	bone morphogenetic protein receptor type 2 [Source_HGNC Symbol_Acc_HGNC_1078]	BMPR2	-1.11493	-1.23318	-0.0893063	1.06275	0.409912	0.964757
ENSP00000363761.3	EPH receptor B2 [Source_HGNC Symbol_Acc_HGNC_3393]	EPHB2	-0.295982	-0.150962	0.223126	0.613638	1.28619	-1.67601
ENSP00000364943.2	dimethylarginine dimethylaminohydrolase 2 [Source_HGNC Symbol_Acc_HGNC_2716]	DDAH2	0.92669	1.06175	0.696661	-0.94844	-1.11437	-0.622283
ENSP00000365946.1	RNA binding motif protein 3 [Source_HGNC Symbol_Acc_HGNC_9900]	RBM3	-1.08135	-1.35915	0.0398552	0.94514	0.848694	0.606814
ENSP00000366311.2	ubiquitin specific peptidase 11 [Source_HGNC Symbol_Acc_HGNC_12609]	USP11	-0.786515	-0.88414	-0.568719	0.283907	0.176573	1.77889
ENSP00000367629.4	Rho guanine nucleotide exchange factor 16 [Source_HGNC Symbol_Acc_HGNC_15515]	ARHGEF16	0.134013	0.842262	1.46886	-1.06774	-0.803631	-0.573757
ENSP00000368438.5	proliferating cell nuclear antigen [Source_HGNC Symbol_Acc_HGNC_8729]	PCNA	-0.879334	-0.84812	-0.951214	0.679557	1.26661	0.732498
ENSP00000368959.4	receptor accessory protein 5 [Source_HGNC Symbol_Acc_HGNC_30077]	REEP5	1.66179	0.227205	0.354286	-0.31065	-0.745742	-1.18688
ENSP00000369217.4	ariadne RBR E3 ubiquitin protein ligase 1 [Source_HGNC Symbol_Acc_HGNC_689]	ARIH1	0.119494	1.70115	0.4084	-1.02674	-0.873248	-0.329053
ENSP00000369784.3	tubulin alpha like 3 [Source_HGNC Symbol_Acc_HGNC_23534]	TUBAL3	0.480565	0.652305	1.23044	-0.198315	-0.609929	-1.55507
ENSP00000369965.3	basic transcription factor 3 [Source_HGNC Symbol_Acc_HGNC_1125]	BTF3	-0.698258	-1.02989	-0.696529	0.448226	1.62561	0.350843
ENSP00000370996.1	zinc finger MYND-type containing 11 [Source_HGNC Symbol_Acc_HGNC_16966]	ZMYND11	-0.580103	-0.4235	-1.27185	0.854416	-0.0400833	1.46112
ENSP00000371897.1	Rho GTPase activating protein 5 [Source_HGNC Symbol_Acc_HGNC_675]	ARHGAP5	0.591775	0.857916	1.17081	-0.75301	-1.27447	-0.59302
ENSP00000372224.3	HGF activator [Source_HGNC Symbol_Acc_HGNC_4894]	HGFAC	1.24678	1.04478	0.230049	-0.570916	-1.16576	-0.784928
ENSP00000373783.3	lysyl oxidase like 2 [Source_HGNC Symbol_Acc_HGNC_6666]	LOXL2	-0.85359	-0.599391	-1.12873	0.894115	1.29912	0.38848
ENSP00000377747.4	chromodomain helicase DNA binding protein 2 [Source_HGNC Symbol_Acc_HGNC_1917]	CHD2	-1.40811	0.534157	1.59106	-0.368239	-0.219069	-0.129792
ENSP00000378356.3	kinesin family member 20A [Source_HGNC Symbol_Acc_HGNC_9787]	KIF20A	-0.842678	-0.774046	-1.02838	0.707449	0.611441	1.32621
ENSP00000381428.2	CGG triplet repeat binding protein 1 [Source_HGNC Symbol_Acc_HGNC_1888]	CGGBP1	-0.493188	-0.984269	-0.748829	1.45637	1.02129	-0.251375
ENSP00000382250.2	mitochondrial ribosomal protein S6 [Source_HGNC Symbol_Acc_HGNC_14051]	MRPS6	-0.660803	-0.590701	-0.52464	-0.795073	1.25872	1.3125
ENSP00000384369.3	methyltransferase like 15 [Source_HGNC Symbol_Acc_HGNC_26606]	METTL15	0.422696	1.69254	0.21196	-0.605565	-1.03832	-0.683311
ENSP00000386326.1	activating transcription factor 2 [Source_HGNC Symbol_Acc_HGNC_784]	ATF2	-0.0967434	-0.241486	-0.296111	1.29936	0.87893	-1.54395
ENSP00000388320.2	cytosolic thiouridylase subunit 2 [Source_HGNC Symbol_Acc_HGNC_28005]	CTU2	-0.125914	-1.13151	-1.14352	1.29936	0.325905	0.775673
ENSP00000392065.2	RALBP1 associated Eps domain containing 1 [Source_HGNC Symbol_Acc_HGNC_15578]	REPS1	0.529023	1.03232	0.95632	-1.2724	-1.0383	-0.206964
ENSP00000410619.2	CCHC-type zinc finger nucleic acid binding protein [Source_HGNC Symbol_Acc_HGNC_13164]	CNBP	-0.546819	-1.25601	-0.701861	0.687633	1.41209	0.404967
ENSP00000412005.1	biliverdin reductase A [Source_HGNC Symbol_Acc_HGNC_1062]	BLVRA	1.22931	0.821351	0.416276	-0.415011	-0.599673	-1.45226
ENSP00000421380.1	SNF8, ESCRT-II complex subunit [Source_HGNC Symbol_Acc_HGNC_17028]	SNF8	0.328091	1.10132	0.898122	-0.864583	-1.45784	-0.00511038
ENSP00000422581.2	tripartite motif family like 2 [Source_HGNC Symbol_Acc_HGNC_26378]	TRIML2	-1.65996	1.0878	0.901314	-0.136073	-0.421869	0.228788
ENSP00000423321.1	CLPTM1 like [Source_HGNC Symbol_Acc_HGNC_24308]	CLPTM1L	0.210134	1.41239	0.869715	-0.54207	-1.04282	-0.907347
ENSP00000439056.1	HAUS augmin like complex subunit 5 [Source_HGNC Symbol_Acc_HGNC_29130]	HAUS5	0.526701	0.767657	1.13296	-1.53353	-0.668864	-0.224921
ENSP00000445920.1	metabolism of cobalamin associated B [Source_HGNC Symbol_Acc_HGNC_19331]	MMAB	0.826319	0.811874	0.849862	-0.486268	-1.59071	-0.411081
ENSP00000463067.1	eukaryotic translation initiation factor 4A1 [Source_HGNC Symbol_Acc_HGNC_3282]	EIF4A1	0.873399	1.43959	0.0154505	-0.63212	-1.25201	-0.444311
ENSP00000463154.1	acidic nuclear phosphoprotein 32 family member E [Source_HGNC Symbol_Acc_HGNC_16673]	ANP32E	-1.22322	-0.40316	-0.671296	0.541622	0.151624	1.60443
ENSP00000468159.1	eukaryotic translation initiation factor 3 subunit G [Source_HGNC Symbol_Acc_HGNC_3274]	EIF3G	0.842286	0.704269	0.676836	-0.352496	-1.79045	-0.0804393
ENSP00000469689.2	SH3 and multiple ankyrin repeat domains 2 [Source_HGNC Symbol_Acc_HGNC_14295]	SHANK2	1.30706	-0.864576	1.21275	-0.476829	-0.313828	-0.864576
ENSP00000470034.1	nitric oxide synthase interacting protein [Source_HGNC Symbol_Acc_HGNC_17946]	NOSIP	-0.676659	-0.761119	-1.2031	0.731439	1.23524	0.674197
ENSP00000473664.1	basigin (Ok blood group) [Source_HGNC Symbol_Acc_HGNC_1116]	BSG	-0.664014	-1.4229	-0.417922	1.25019	0.557561	0.69709
ENSP00000477507.1	ribosomal oxygenase 1 [Source_HGNC Symbol_Acc_HGNC_20968]	RIOX1	-0.555533	-1.45334	-0.554734	0.82151	1.06997	0.672129
ENSP00000478171.1	ubiquitin like with PHD and ring finger domains 1 [Source_HGNC Symbol_Acc_HGNC_12556]	UHRF1	-0.632272	-0.842018	-1.19881	0.730006	1.10076	0.842333
ENSP00000485627.1	WASH complex subunit 1 [Source_HGNC Symbol_Acc_HGNC_24361]	WASHC1	-0.409495	-1.27077	-0.864292	1.02762	0.395204	1.12173
ENSP00000489752.1	RAB11 family interacting protein 5 [Source_HGNC Symbol_Acc_HGNC_24845]	RAB11FIP5	1.05028	0.401956	0.971612	-0.598219	-0.293545	-1.53208
ENSP00000494185.1	actin beta [Source_HGNC Symbol_Acc_HGNC_132]	ACTB	0.856212	1.01408	0.643711	-0.378637	-0.619963	-1.51541
ENSP00000498010.1	novel protein	AC000120.3	0.603339	0.383168	1.51507	-1.09843	-0.738732	-0.664418
